# Supplementary material for: Regulatory Network Analysis in Estradiol-Treated Human Endothelial Cells
Source: Int J Mol Sci. 2021 Jul 30;22(15):8193. doi: 10.3390/ijms22158193 (PMC8348965; doi:10.3390/ijms22158193)
Supplement: Supplementary file 1 [file ijms-22-08193-s001.zip]

Archive with 4 entries (4 files):
- Suppl. Table S1.xls
- Suppl. Table S2.xls
- Suppl. Table S3.pdf
- Suppl. Table S4.pdf
