# Supplementary material for: Regulatory Network Analysis in Estradiol-Treated Human Endothelial Cells
Source: Int J Mol Sci. 2021 Jul 30;22(15):8193. doi: 10.3390/ijms22158193 (PMC8348965; doi:10.3390/ijms22158193)
Supplement: Supplementary file 1 [file ijms-22-08193-s001.zip › Suppl. Table S1.xls]

## Sheet: Suppl. table 1
ID	Symbol	Expr Fold Change	Source	Confidence	ID	Symbol	Expr Fold Change
hsa-miR-30b-5p	miR-30c-5p (and other miRNAs w/seed GUAAACA)	2.018	TargetScan Human	High (predicted)	YPEL2	YPEL2	-1.504
	miR-30c-5p (and other miRNAs w/seed GUAAACA)	2.018	TargetScan Human	High (predicted)	TWF1	TWF1	-1.215
	miR-30c-5p (and other miRNAs w/seed GUAAACA)	2.018	TargetScan Human	High (predicted)	SRSF10	SRSF10	-1.422
	miR-30c-5p (and other miRNAs w/seed GUAAACA)	2.018	TarBase	Experimentally Observed	SLC4A7	SLC4A7	-1.627
	miR-30c-5p (and other miRNAs w/seed GUAAACA)	2.018	TarBase	Experimentally Observed	RBMS1	RBMS1	-1.232
	miR-30c-5p (and other miRNAs w/seed GUAAACA)	2.018	TargetScan Human	High (predicted)	RAP1B	RAP1B	-1.126
	miR-30c-5p (and other miRNAs w/seed GUAAACA)	2.018	TargetScan Human	High (predicted)	RAB32	RAB32	-2.069
	miR-30c-5p (and other miRNAs w/seed GUAAACA)	2.018	TarBase	Experimentally Observed	PTPRK	PTPRK	-1.259
	miR-30c-5p (and other miRNAs w/seed GUAAACA)	2.018	TargetScan Human	High (predicted)	PTP4A1	PTP4A1	-1.126
	miR-30c-5p (and other miRNAs w/seed GUAAACA)	2.018	TarBase,TargetScan Human	Experimentally Observed,High (predicted)	PRPF40A	PRPF40A	-1.468
	miR-30c-5p (and other miRNAs w/seed GUAAACA)	2.018	TarBase,TargetScan Human	Experimentally Observed,Moderate (predicted)	PPP3CA	PPP3CA	-2.169
	miR-30c-5p (and other miRNAs w/seed GUAAACA)	2.018	TargetScan Human	High (predicted)	PPP1R2	PPP1R2	-1.464
	miR-30c-5p (and other miRNAs w/seed GUAAACA)	2.018	TarBase,TargetScan Human	Experimentally Observed,Moderate (predicted)	NT5E	NT5E	-1.308
	miR-30c-5p (and other miRNAs w/seed GUAAACA)	2.018	TargetScan Human	High (predicted)	NFIB	NFIB	-1.339
	miR-30c-5p (and other miRNAs w/seed GUAAACA)	2.018	TarBase	Experimentally Observed	MYO10	MYO10	-1.335
	miR-30c-5p (and other miRNAs w/seed GUAAACA)	2.018	TargetScan Human	High (predicted)	MTDH	MTDH	-1.203
	miR-30c-5p (and other miRNAs w/seed GUAAACA)	2.018	Ingenuity Expert Findings,TargetScan Human	Experimentally Observed,High (predicted)	MAP4K4	MAP4K4	-1.462
	miR-30c-5p (and other miRNAs w/seed GUAAACA)	2.018	TargetScan Human	High (predicted)	MAP3K2	MAP3K2	-1.42
	miR-30c-5p (and other miRNAs w/seed GUAAACA)	2.018	TarBase	Experimentally Observed	LTN1	LTN1	-1.349
	miR-30c-5p (and other miRNAs w/seed GUAAACA)	2.018	TarBase	Experimentally Observed	JUN	JUN	-1.58
	miR-30c-5p (and other miRNAs w/seed GUAAACA)	2.018	TarBase	Experimentally Observed	IFRD1	IFRD1	-1.383
	miR-30c-5p (and other miRNAs w/seed GUAAACA)	2.018	TargetScan Human	High (predicted)	ELOVL5	ELOVL5	-1.166
	miR-30c-5p (and other miRNAs w/seed GUAAACA)	2.018	TargetScan Human	High (predicted)	EED	EED	-1.248
	miR-30c-5p (and other miRNAs w/seed GUAAACA)	2.018	TargetScan Human	High (predicted)	CCNT2	CCNT2	-1.436
hsa-miR-487a-5p	miR-487a-5p (and other miRNAs w/seed UGGUUAU)	1.944	TargetScan Human	High (predicted)	TOR1AIP2	TOR1AIP2	-1.575
	miR-487a-5p (and other miRNAs w/seed UGGUUAU)	1.944	TargetScan Human	High (predicted)	PSMC2	PSMC2	-1.752
hsa-miR-4710	miR-4710 (miRNAs w/seed GGUGAGG)	1.882	TargetScan Human	High (predicted)	METTL4	METTL4	-1.367
	miR-4710 (miRNAs w/seed GGUGAGG)	1.882	TargetScan Human	High (predicted)	209905_at	HOXA9	-1.281
	miR-4710 (miRNAs w/seed GGUGAGG)	1.882	TargetScan Human	High (predicted)	BHMT2	BHMT2	-1.139
hsa-miR-501-3p	miR-501-3p (and other miRNAs w/seed AUGCACC)	1.774	TargetScan Human	High (predicted)	TIPRL	TIPRL	-1.749
	miR-501-3p (and other miRNAs w/seed AUGCACC)	1.774	TargetScan Human	High (predicted)	SUMO1	SUMO1	-1.252
	miR-501-3p (and other miRNAs w/seed AUGCACC)	1.774	TargetScan Human	High (predicted)	SEC63	SEC63	-1.143
	miR-501-3p (and other miRNAs w/seed AUGCACC)	1.774	TargetScan Human	High (predicted)	SAMD12	SAMD12	-2.278
	miR-501-3p (and other miRNAs w/seed AUGCACC)	1.774	TargetScan Human	High (predicted)	RBMS1	RBMS1	-1.232
	miR-501-3p (and other miRNAs w/seed AUGCACC)	1.774	TargetScan Human	High (predicted)	NAP1L5	NAP1L5	-1.386
	miR-501-3p (and other miRNAs w/seed AUGCACC)	1.774	TargetScan Human	High (predicted)	BHMT2	BHMT2	-1.139
	miR-501-3p (and other miRNAs w/seed AUGCACC)	1.774	TargetScan Human	High (predicted)	ATXN1	ATXN1	-1.647
	miR-501-3p (and other miRNAs w/seed AUGCACC)	1.774	TargetScan Human	High (predicted)	ATP1B1	ATP1B1	-1.653
hsa-miR-25-5p	miR-25-5p (miRNAs w/seed GGCGGAG)	1.688	TargetScan Human	High (predicted)	TCF7L2	TCF7L2	-1.469
	miR-25-5p (miRNAs w/seed GGCGGAG)	1.688	TargetScan Human	High (predicted)	RREB1	RREB1	-1.478
	miR-25-5p (miRNAs w/seed GGCGGAG)	1.688	TargetScan Human	High (predicted)	MRI1	MRI1	-1.109
	miR-25-5p (miRNAs w/seed GGCGGAG)	1.688	TargetScan Human	High (predicted)	DUSP16	DUSP16	-1.374
	miR-25-5p (miRNAs w/seed GGCGGAG)	1.688	TargetScan Human	High (predicted)	BRD4	BRD4	-1.28
	miR-25-5p (miRNAs w/seed GGCGGAG)	1.688	TargetScan Human	High (predicted)	C14orf2	ATP5MPL	-1.152
hsa-miR-6800-3p	miR-6800-3p (miRNAs w/seed ACCUCUC)	1.671	TargetScan Human	High (predicted)	TFRC	TFRC	-1.193
	miR-6800-3p (miRNAs w/seed ACCUCUC)	1.671	TargetScan Human	High (predicted)	PTPRK	PTPRK	-1.259
	miR-6800-3p (miRNAs w/seed ACCUCUC)	1.671	TargetScan Human	High (predicted)	GRIA3	GRIA3	-1.161
	miR-6800-3p (miRNAs w/seed ACCUCUC)	1.671	TargetScan Human	High (predicted)	CMKLR1	CMKLR1	-1.334
	miR-6800-3p (miRNAs w/seed ACCUCUC)	1.671	TargetScan Human	High (predicted)	AKTIP	AKTIP	-1.196
hsa-miR-6808-5p	miR-6808-5p (and other miRNAs w/seed AGGCAGG)	1.648	TargetScan Human	High (predicted)	UBE2W	UBE2W	-1.824
	miR-6808-5p (and other miRNAs w/seed AGGCAGG)	1.648	TargetScan Human	High (predicted)	FAM134A	RETREG2	-1.861
	miR-6808-5p (and other miRNAs w/seed AGGCAGG)	1.648	TargetScan Human	High (predicted)	NREP	NREP	-1.806
	miR-6808-5p (and other miRNAs w/seed AGGCAGG)	1.648	TargetScan Human	High (predicted)	GOSR1	GOSR1	-1.357
	miR-6808-5p (and other miRNAs w/seed AGGCAGG)	1.648	TargetScan Human	High (predicted)	ETF1	ETF1	-1.092
	miR-6808-5p (and other miRNAs w/seed AGGCAGG)	1.648	TargetScan Human	High (predicted)	CEBPZOS	CEBPZOS	-1.341
	miR-6808-5p (and other miRNAs w/seed AGGCAGG)	1.648	TargetScan Human	High (predicted)	CD300LG	CD300LG	-1.145
	miR-6808-5p (and other miRNAs w/seed AGGCAGG)	1.648	TargetScan Human	High (predicted)	CBX5	CBX5	-2.86
	miR-6808-5p (and other miRNAs w/seed AGGCAGG)	1.648	TargetScan Human	High (predicted)	C8orf37	C8orf37	-1.179
	miR-6808-5p (and other miRNAs w/seed AGGCAGG)	1.648	TargetScan Human	High (predicted)	BRD4	BRD4	-1.28
	miR-6808-5p (and other miRNAs w/seed AGGCAGG)	1.648	TargetScan Human	High (predicted)	BBIP1	BBIP1	-1.839
	miR-6808-5p (and other miRNAs w/seed AGGCAGG)	1.648	TargetScan Human	High (predicted)	C14orf2	ATP5MPL	-1.152
hsa-miR-3124-5p	miR-3124-5p (miRNAs w/seed UCGCGGG)	1.584	TargetScan Human	High (predicted)	ST3GAL2	ST3GAL2	-1.343
	miR-3124-5p (miRNAs w/seed UCGCGGG)	1.584	TargetScan Human	High (predicted)	GON4L	GON4L	-1.816
	miR-3124-5p (miRNAs w/seed UCGCGGG)	1.584	TargetScan Human	High (predicted)	CLN8	CLN8	-2.205
hsa-miR-6754-3p	miR-3551-5p (and other miRNAs w/seed CUUCACC)	1.569	TargetScan Human	High (predicted)	YPEL2	YPEL2	-1.504
	miR-3551-5p (and other miRNAs w/seed CUUCACC)	1.569	TargetScan Human	High (predicted)	PCF11	PCF11	-1.342
	miR-3551-5p (and other miRNAs w/seed CUUCACC)	1.569	TargetScan Human	High (predicted)	MRFAP1L1	MRFAP1L1	-1.271
	miR-3551-5p (and other miRNAs w/seed CUUCACC)	1.569	TargetScan Human	High (predicted)	GNB4	GNB4	-1.361
	miR-3551-5p (and other miRNAs w/seed CUUCACC)	1.569	TargetScan Human	High (predicted)	CEP63	CEP63	-1.352
hsa-miR-6734-5p	miR-6734-5p (and other miRNAs w/seed UGAGGGG)	1.53	TargetScan Human	High (predicted)	CMKLR1	CMKLR1	-1.334
	miR-6734-5p (and other miRNAs w/seed UGAGGGG)	1.53	TargetScan Human	High (predicted)	CDC42SE1	CDC42SE1	-1.801
	miR-6734-5p (and other miRNAs w/seed UGAGGGG)	1.53	TargetScan Human	High (predicted)	CASP2	CASP2	-1.132
	miR-6734-5p (and other miRNAs w/seed UGAGGGG)	1.53	TargetScan Human	High (predicted)	C6orf223	C6orf223	-1.094
hsa-miR-6746-3p	miR-6746-3p (miRNAs w/seed AGCCGCC)	1.476	TargetScan Human	High (predicted)	IL6ST	IL6ST	-2.162
	miR-6746-3p (miRNAs w/seed AGCCGCC)	1.476	TargetScan Human	High (predicted)	DUSP13	DUSP13	-1.141
	miR-6746-3p (miRNAs w/seed AGCCGCC)	1.476	TargetScan Human	High (predicted)	AGPAT5	AGPAT5	-1.5
hsa-miR-6884-3p	miR-6884-3p (miRNAs w/seed CCAUCAC)	1.475	TargetScan Human	High (predicted)	SFTA3	SFTA3	-1.083
	miR-6884-3p (miRNAs w/seed CCAUCAC)	1.475	TargetScan Human	High (predicted)	201257_x_at	RPS3A	-1.08
	miR-6884-3p (miRNAs w/seed CCAUCAC)	1.475	TargetScan Human	High (predicted)	MTDH	MTDH	-1.203
hsa-miR-8089	miR-4667-5p (and other miRNAs w/seed CUGGGGA)	1.473	TargetScan Human	High (predicted)	WDR43	WDR43	-1.885
	miR-4667-5p (and other miRNAs w/seed CUGGGGA)	1.473	TargetScan Human	High (predicted)	UBE2W	UBE2W	-1.824
	miR-4667-5p (and other miRNAs w/seed CUGGGGA)	1.473	TargetScan Human	High (predicted)	SERPINB9	SERPINB9	-1.611
	miR-4667-5p (and other miRNAs w/seed CUGGGGA)	1.473	TargetScan Human	High (predicted)	SEMA6D	SEMA6D	-1.461
	miR-4667-5p (and other miRNAs w/seed CUGGGGA)	1.473	TargetScan Human	High (predicted)	SAMD12	SAMD12	-2.278
	miR-4667-5p (and other miRNAs w/seed CUGGGGA)	1.473	TargetScan Human	High (predicted)	MYL6	MYL6	-1.102
	miR-4667-5p (and other miRNAs w/seed CUGGGGA)	1.473	TargetScan Human	High (predicted)	MED19	MED19	-1.169
	miR-4667-5p (and other miRNAs w/seed CUGGGGA)	1.473	TargetScan Human	High (predicted)	MAP3K2	MAP3K2	-1.42
	miR-4667-5p (and other miRNAs w/seed CUGGGGA)	1.473	TargetScan Human	High (predicted)	IFNLR1	IFNLR1	-1.245
	miR-4667-5p (and other miRNAs w/seed CUGGGGA)	1.473	TargetScan Human	High (predicted)	GFOD1	GFOD1	-1.215
	miR-4667-5p (and other miRNAs w/seed CUGGGGA)	1.473	TargetScan Human	High (predicted)	FOSL2	FOSL2	-1.932
	miR-4667-5p (and other miRNAs w/seed CUGGGGA)	1.473	TargetScan Human	High (predicted)	CDC14B	CDC14B	-1.648
	miR-4667-5p (and other miRNAs w/seed CUGGGGA)	1.473	TargetScan Human	High (predicted)	CCDC178	CCDC178	-1.241
	miR-4667-5p (and other miRNAs w/seed CUGGGGA)	1.473	TargetScan Human	High (predicted)	ARL10	ARL10	-1.356
	miR-4667-5p (and other miRNAs w/seed CUGGGGA)	1.473	TargetScan Human	High (predicted)	ARFIP1	ARFIP1	-1.361
hsa-miR-548ae	miR-548ae-3p (and other miRNAs w/seed AAAAACU)	1.435	TargetScan Human	High (predicted)	TMEM33	TMEM33	-1.496
	miR-548ae-3p (and other miRNAs w/seed AAAAACU)	1.435	TargetScan Human	High (predicted)	TBL1XR1	TBL1XR1	-1.691
	miR-548ae-3p (and other miRNAs w/seed AAAAACU)	1.435	TargetScan Human	High (predicted)	OCLM	OCLM	-1.186
	miR-548ae-3p (and other miRNAs w/seed AAAAACU)	1.435	TargetScan Human	High (predicted)	NFU1	NFU1	-1.26
	miR-548ae-3p (and other miRNAs w/seed AAAAACU)	1.435	TargetScan Human	High (predicted)	MED30	MED30	-1.24
	miR-548ae-3p (and other miRNAs w/seed AAAAACU)	1.435	TargetScan Human	High (predicted)	CASC5	KNL1	-1.109
hsa-miR-4462	miR-4462 (miRNAs w/seed GACACGG)	1.42	TargetScan Human	High (predicted)	1555272_at	RSPH10B/RSPH10B2	-2.702
	miR-4462 (miRNAs w/seed GACACGG)	1.42	TargetScan Human	High (predicted)	NMD3	NMD3	-1.277
	miR-4462 (miRNAs w/seed GACACGG)	1.42	TargetScan Human	High (predicted)	IRS1	IRS1	-1.05
	miR-4462 (miRNAs w/seed GACACGG)	1.42	TargetScan Human	High (predicted)	C5orf66	C5orf66	-1.212
	miR-4462 (miRNAs w/seed GACACGG)	1.42	TargetScan Human	High (predicted)	BMP8B	BMP8B	-1.554
hsa-miR-885-5p	miR-885-5p (miRNAs w/seed CCAUUAC)	1.417	TargetScan Human	High (predicted)	PHF6	PHF6	-1.215
	miR-885-5p (miRNAs w/seed CCAUUAC)	1.417	TargetScan Human	High (predicted)	METTL20	ETFBKMT	-1.201
	miR-885-5p (miRNAs w/seed CCAUUAC)	1.417	TargetScan Human	High (predicted)	CDKL3	CDKL3	-1.199
hsa-miR-4769-3p	miR-4769-3p (and other miRNAs w/seed CUGCCAU)	1.407	TargetScan Human	High (predicted)	RPS15A	RPS15A	-1.161
	miR-4769-3p (and other miRNAs w/seed CUGCCAU)	1.407	TargetScan Human	High (predicted)	RASSF3	RASSF3	-2.177
	miR-4769-3p (and other miRNAs w/seed CUGCCAU)	1.407	TargetScan Human	High (predicted)	PPARA	PPARA	-1.247
	miR-4769-3p (and other miRNAs w/seed CUGCCAU)	1.407	TargetScan Human	High (predicted)	CDC14A	CDC14A	-1.343
	miR-4769-3p (and other miRNAs w/seed CUGCCAU)	1.407	TargetScan Human	High (predicted)	BBIP1	BBIP1	-1.839
	miR-4769-3p (and other miRNAs w/seed CUGCCAU)	1.407	TargetScan Human	High (predicted)	B3GNT3	B3GNT3	-1.24
	miR-4769-3p (and other miRNAs w/seed CUGCCAU)	1.407	TargetScan Human	High (predicted)	ATF1	ATF1	-1.289
	miR-4769-3p (and other miRNAs w/seed CUGCCAU)	1.407	TargetScan Human	High (predicted)	AKTIP	AKTIP	-1.196
hsa-miR-1296-5p	miR-1296-5p (miRNAs w/seed UAGGGCC)	1.393	TargetScan Human	High (predicted)	RCBTB1	RCBTB1	-1.182
	miR-1296-5p (miRNAs w/seed UAGGGCC)	1.393	TargetScan Human	High (predicted)	PLAG1	PLAG1	-1.346
	miR-1296-5p (miRNAs w/seed UAGGGCC)	1.393	TargetScan Human	High (predicted)	LRP2BP	LRP2BP	-1.509
	miR-1296-5p (miRNAs w/seed UAGGGCC)	1.393	TargetScan Human	High (predicted)	DUSP13	DUSP13	-1.141
	miR-1296-5p (miRNAs w/seed UAGGGCC)	1.393	TargetScan Human	High (predicted)	CWC22	CWC22	-1.151
	miR-1296-5p (miRNAs w/seed UAGGGCC)	1.393	TargetScan Human	High (predicted)	CEBPZOS	CEBPZOS	-1.341
	miR-1296-5p (miRNAs w/seed UAGGGCC)	1.393	TargetScan Human	High (predicted)	AGPAT4	AGPAT4	-1.247
hsa-miR-6726-3p	miR-6726-3p (miRNAs w/seed UCGCCCU)	1.384	TargetScan Human	High (predicted)	OMP	OMP	-1.178
hsa-miR-6782-5p	miR-6782-5p (and other miRNAs w/seed AGGGGUG)	1.352	TargetScan Human	High (predicted)	SYT3	SYT3	-1.125
	miR-6782-5p (and other miRNAs w/seed AGGGGUG)	1.352	TargetScan Human	High (predicted)	PTPN14	PTPN14	-1.211
	miR-6782-5p (and other miRNAs w/seed AGGGGUG)	1.352	TargetScan Human	High (predicted)	NR2F6	NR2F6	-1.157
	miR-6782-5p (and other miRNAs w/seed AGGGGUG)	1.352	TargetScan Human	High (predicted)	LEPROT	LEPROT	-1.409
	miR-6782-5p (and other miRNAs w/seed AGGGGUG)	1.352	TargetScan Human	High (predicted)	EIF1AD	EIF1AD	-1.43
	miR-6782-5p (and other miRNAs w/seed AGGGGUG)	1.352	TargetScan Human	High (predicted)	CYBB	CYBB	-1.215
	miR-6782-5p (and other miRNAs w/seed AGGGGUG)	1.352	TargetScan Human	High (predicted)	CDC14B	CDC14B	-1.648
hsa-miR-6750-3p	miR-3087-3p (and other miRNAs w/seed AACUCAC)	1.346	TargetScan Human	High (predicted)	200888_s_at	RPL23	-1.29
	miR-3087-3p (and other miRNAs w/seed AACUCAC)	1.346	TargetScan Human	High (predicted)	RPE	RPE	-1.331
hsa-miR-6721-5p	miR-6721-5p (miRNAs w/seed GGGCAGG)	1.341	TargetScan Human	High (predicted)	HKR1	ZNF875	-1.119
	miR-6721-5p (miRNAs w/seed GGGCAGG)	1.341	TargetScan Human	High (predicted)	SRSF3	SRSF3	-1.573
	miR-6721-5p (miRNAs w/seed GGGCAGG)	1.341	TargetScan Human	High (predicted)	SCN4B	SCN4B	-1.273
	miR-6721-5p (miRNAs w/seed GGGCAGG)	1.341	TargetScan Human	High (predicted)	RSF1	RSF1	-1.364
	miR-6721-5p (miRNAs w/seed GGGCAGG)	1.341	TargetScan Human	High (predicted)	RRP12	RRP12	-1.137
	miR-6721-5p (miRNAs w/seed GGGCAGG)	1.341	TargetScan Human	High (predicted)	RPL14	RPL14	-2.867
	miR-6721-5p (miRNAs w/seed GGGCAGG)	1.341	TargetScan Human	High (predicted)	PPP4R1L	PPP4R1L	-1.299
	miR-6721-5p (miRNAs w/seed GGGCAGG)	1.341	TargetScan Human	High (predicted)	OMP	OMP	-1.178
	miR-6721-5p (miRNAs w/seed GGGCAGG)	1.341	TargetScan Human	High (predicted)	NCS1	NCS1	-1.321
	miR-6721-5p (miRNAs w/seed GGGCAGG)	1.341	TargetScan Human	High (predicted)	IL27	IL27	-1.167
	miR-6721-5p (miRNAs w/seed GGGCAGG)	1.341	TargetScan Human	High (predicted)	CYBB	CYBB	-1.215
	miR-6721-5p (miRNAs w/seed GGGCAGG)	1.341	TargetScan Human	High (predicted)	CDC42SE1	CDC42SE1	-1.801
	miR-6721-5p (miRNAs w/seed GGGCAGG)	1.341	TargetScan Human	High (predicted)	C2orf27A	C2orf27A/C2orf27B	-1.328
	miR-6721-5p (miRNAs w/seed GGGCAGG)	1.341	TargetScan Human	High (predicted)	GLTSCR1L	BICRAL	-1.38
	miR-6721-5p (miRNAs w/seed GGGCAGG)	1.341	TargetScan Human	High (predicted)	ANP32A	ANP32A	-1.209
hsa-miR-4632-5p	miR-4436b-3p (and other miRNAs w/seed AGGGCAG)	1.338	TargetScan Human	High (predicted)	USP14	USP14	-1.119
	miR-4436b-3p (and other miRNAs w/seed AGGGCAG)	1.338	TargetScan Human	High (predicted)	TRA2B	TRA2B	-1.155
	miR-4436b-3p (and other miRNAs w/seed AGGGCAG)	1.338	TargetScan Human	High (predicted)	STAB2	STAB2	-1.126
	miR-4436b-3p (and other miRNAs w/seed AGGGCAG)	1.338	TargetScan Human	High (predicted)	SPTBN1	SPTBN1	-2.953
	miR-4436b-3p (and other miRNAs w/seed AGGGCAG)	1.338	TargetScan Human	High (predicted)	NAMPT	NAMPT	-2.242
	miR-4436b-3p (and other miRNAs w/seed AGGGCAG)	1.338	TargetScan Human	High (predicted)	IQGAP3	IQGAP3	-1.871
	miR-4436b-3p (and other miRNAs w/seed AGGGCAG)	1.338	TargetScan Human	High (predicted)	FOXJ3	FOXJ3	-1.166
	miR-4436b-3p (and other miRNAs w/seed AGGGCAG)	1.338	TargetScan Human	High (predicted)	DUSP13	DUSP13	-1.141
	miR-4436b-3p (and other miRNAs w/seed AGGGCAG)	1.338	TargetScan Human	High (predicted)	CDC42SE1	CDC42SE1	-1.801
	miR-4436b-3p (and other miRNAs w/seed AGGGCAG)	1.338	TargetScan Human	High (predicted)	ADK	ADK	-1.301
hsa-miR-3620-3p	miR-3620-3p (and other miRNAs w/seed CACCCUG)	1.338	TargetScan Human	High (predicted)	TTC13	TTC13	-1.334
	miR-3620-3p (and other miRNAs w/seed CACCCUG)	1.338	TargetScan Human	High (predicted)	NOP16	NOP16	-1.34
	miR-3620-3p (and other miRNAs w/seed CACCCUG)	1.338	TargetScan Human	High (predicted)	CNIH4	CNIH4	-1.243
	miR-3620-3p (and other miRNAs w/seed CACCCUG)	1.338	TargetScan Human	High (predicted)	BANK1	BANK1	-1.202
hsa-miR-7150	miR-7150 (miRNAs w/seed UGGCAGG)	1.315	TargetScan Human	High (predicted)	ONECUT2	ONECUT2	-1.139
	miR-7150 (miRNAs w/seed UGGCAGG)	1.315	TargetScan Human	High (predicted)	MAP1B	MAP1B	-1.32
	miR-7150 (miRNAs w/seed UGGCAGG)	1.315	TargetScan Human	High (predicted)	KIAA0513	KIAA0513	-1.098
	miR-7150 (miRNAs w/seed UGGCAGG)	1.315	TargetScan Human	High (predicted)	GOSR1	GOSR1	-1.357
	miR-7150 (miRNAs w/seed UGGCAGG)	1.315	TargetScan Human	High (predicted)	FOXN2	FOXN2	-1.479
	miR-7150 (miRNAs w/seed UGGCAGG)	1.315	TargetScan Human	High (predicted)	EI24	EI24	-1.141
	miR-7150 (miRNAs w/seed UGGCAGG)	1.315	TargetScan Human	High (predicted)	DCN	DCN	-1.085
	miR-7150 (miRNAs w/seed UGGCAGG)	1.315	TargetScan Human	High (predicted)	CDC42SE1	CDC42SE1	-1.801
hsa-miR-3689f	miR-3689a-5p (and other miRNAs w/seed GUGAUAU)	1.298	TargetScan Human	High (predicted)	ZNF382	ZNF382	-1.469
	miR-3689a-5p (and other miRNAs w/seed GUGAUAU)	1.298	TargetScan Human	High (predicted)	TWF1	TWF1	-1.215
	miR-3689a-5p (and other miRNAs w/seed GUGAUAU)	1.298	TargetScan Human	High (predicted)	TMEFF2	TMEFF2	-1.961
	miR-3689a-5p (and other miRNAs w/seed GUGAUAU)	1.298	TargetScan Human	High (predicted)	HSPA13	HSPA13	-1.665
	miR-3689a-5p (and other miRNAs w/seed GUGAUAU)	1.298	TargetScan Human	High (predicted)	ERGIC2	ERGIC2	-1.701
	miR-3689a-5p (and other miRNAs w/seed GUGAUAU)	1.298	TargetScan Human	High (predicted)	COQ10B	COQ10B	-1.367
	miR-3689a-5p (and other miRNAs w/seed GUGAUAU)	1.298	TargetScan Human	High (predicted)	AREG	AREG	-1.182
	miR-3689a-5p (and other miRNAs w/seed GUGAUAU)	1.298	TargetScan Human	High (predicted)	ANXA7	ANXA7	-1.464
hsa-miR-3914	miR-3914 (miRNAs w/seed AGGAACC)	1.296	TargetScan Human	High (predicted)	UBA6	UBA6	-1.307
	miR-3914 (miRNAs w/seed AGGAACC)	1.296	TargetScan Human	High (predicted)	HIST1H4L	HIST1H4L	-1.124
	miR-3914 (miRNAs w/seed AGGAACC)	1.296	TargetScan Human	High (predicted)	CT55	CT55	-1.135
hsa-miR-520g-3p	miR-520g-3p (and other miRNAs w/seed CAAAGUG)	1.287	TargetScan Human	High (predicted)	RTCA	RTCA	-1.364
	miR-520g-3p (and other miRNAs w/seed CAAAGUG)	1.287	TargetScan Human	High (predicted)	HIPK3	HIPK3	-1.124
hsa-miR-448	miR-448-3p (and other miRNAs w/seed UGCAUAU)	1.282	TargetScan Human	High (predicted)	UBE2W	UBE2W	-1.824
	miR-448-3p (and other miRNAs w/seed UGCAUAU)	1.282	TargetScan Human	High (predicted)	MPC1	MPC1	-1.107
	miR-448-3p (and other miRNAs w/seed UGCAUAU)	1.282	TargetScan Human	High (predicted)	FBXO33	FBXO33	-1.369
	miR-448-3p (and other miRNAs w/seed UGCAUAU)	1.282	TargetScan Human	High (predicted)	ANO5	ANO5	-1.166
hsa-miR-3682-3p	miR-3682-3p (miRNAs w/seed GAUGAUA)	1.271	TargetScan Human	High (predicted)	SRP14	SRP14	-1.251
	miR-3682-3p (miRNAs w/seed GAUGAUA)	1.271	TargetScan Human	High (predicted)	LRP2BP	LRP2BP	-1.509
	miR-3682-3p (miRNAs w/seed GAUGAUA)	1.271	TargetScan Human	High (predicted)	DNAJC24	DNAJC24	-1.38
	miR-3682-3p (miRNAs w/seed GAUGAUA)	1.271	TargetScan Human	High (predicted)	ARMCX3	ARMCX3	-1.475
hsa-miR-4460	miR-4460 (miRNAs w/seed UAGUGGU)	1.254	TargetScan Human	High (predicted)	RNF19A	RNF19A	-1.256
	miR-4460 (miRNAs w/seed UAGUGGU)	1.254	TargetScan Human	High (predicted)	NMD3	NMD3	-1.277
	miR-4460 (miRNAs w/seed UAGUGGU)	1.254	TargetScan Human	High (predicted)	MPC1	MPC1	-1.107
	miR-4460 (miRNAs w/seed UAGUGGU)	1.254	TargetScan Human	High (predicted)	MECOM	MECOM	-1.424
	miR-4460 (miRNAs w/seed UAGUGGU)	1.254	TargetScan Human	High (predicted)	VWA9	INTS14	-1.182
	miR-4460 (miRNAs w/seed UAGUGGU)	1.254	TargetScan Human	High (predicted)	209525_at	HDGFL3	-2.775
	miR-4460 (miRNAs w/seed UAGUGGU)	1.254	TargetScan Human	High (predicted)	BMP2K	BMP2K	-1.163
	miR-4460 (miRNAs w/seed UAGUGGU)	1.254	TargetScan Human	High (predicted)	ARL10	ARL10	-1.356
hsa-miR-3975	miR-3975 (miRNAs w/seed GAGGCUA)	1.241	TargetScan Human	High (predicted)	RAB8B	RAB8B	-1.237
	miR-3975 (miRNAs w/seed GAGGCUA)	1.241	TargetScan Human	High (predicted)	LUZP1	LUZP1	-1.32
	miR-3975 (miRNAs w/seed GAGGCUA)	1.241	TargetScan Human	High (predicted)	LEPROT	LEPROT	-1.409
	miR-3975 (miRNAs w/seed GAGGCUA)	1.241	TargetScan Human	High (predicted)	ARL10	ARL10	-1.356
	miR-3975 (miRNAs w/seed GAGGCUA)	1.241	TargetScan Human	High (predicted)	AFG3L2	AFG3L2	-1.117
hsa-miR-1323	miR-548o-3p (and other miRNAs w/seed CAAAACU)	1.237	TargetScan Human	High (predicted)	TMEM33	TMEM33	-1.496
	miR-548o-3p (and other miRNAs w/seed CAAAACU)	1.237	TargetScan Human	High (predicted)	RPS27L	RPS27L	-2.358
	miR-548o-3p (and other miRNAs w/seed CAAAACU)	1.237	TargetScan Human	High (predicted)	QKI	QKI	-1.412
hsa-miR-3622b-3p	miR-3622a-3p (and other miRNAs w/seed CACCUGA)	1.231	TargetScan Human	High (predicted)	TFRC	TFRC	-1.193
	miR-3622a-3p (and other miRNAs w/seed CACCUGA)	1.231	TargetScan Human	High (predicted)	SCRN3	SCRN3	-1.151
	miR-3622a-3p (and other miRNAs w/seed CACCUGA)	1.231	TargetScan Human	High (predicted)	PAQR9	PAQR9	-1.189
	miR-3622a-3p (and other miRNAs w/seed CACCUGA)	1.231	TargetScan Human	High (predicted)	PAN3	PAN3	-1.429
	miR-3622a-3p (and other miRNAs w/seed CACCUGA)	1.231	TargetScan Human	High (predicted)	LARP7	LARP7	-1.389
	miR-3622a-3p (and other miRNAs w/seed CACCUGA)	1.231	TargetScan Human	High (predicted)	215947_s_at	FAM136A	-1.261
hsa-miR-5008-3p	miR-5008-3p (and other miRNAs w/seed CUGUGCU)	1.228	TargetScan Human	High (predicted)	TOP2B	TOP2B	-1.179
	miR-5008-3p (and other miRNAs w/seed CUGUGCU)	1.228	TargetScan Human	High (predicted)	TFRC	TFRC	-1.193
	miR-5008-3p (and other miRNAs w/seed CUGUGCU)	1.228	TargetScan Human	High (predicted)	SAMD12	SAMD12	-2.278
	miR-5008-3p (and other miRNAs w/seed CUGUGCU)	1.228	TargetScan Human	High (predicted)	KLF9	KLF9	-1.208
	miR-5008-3p (and other miRNAs w/seed CUGUGCU)	1.228	TargetScan Human	High (predicted)	C11orf73	HIKESHI	-1.165
	miR-5008-3p (and other miRNAs w/seed CUGUGCU)	1.228	TargetScan Human	High (predicted)	GRIP1	GRIP1	-1.181
	miR-5008-3p (and other miRNAs w/seed CUGUGCU)	1.228	TargetScan Human	High (predicted)	BBIP1	BBIP1	-1.839
	miR-5008-3p (and other miRNAs w/seed CUGUGCU)	1.228	TargetScan Human	High (predicted)	ANKRD40	ANKRD40	-1.325
hsa-miR-4491	miR-4491 (and other miRNAs w/seed AUGUGGA)	1.22	TargetScan Human	High (predicted)	ZNF207	ZNF207	-2.521
	miR-4491 (and other miRNAs w/seed AUGUGGA)	1.22	TargetScan Human	High (predicted)	YWHAQ	YWHAQ	-1.349
	miR-4491 (and other miRNAs w/seed AUGUGGA)	1.22	TargetScan Human	High (predicted)	TNFSF15	TNFSF15	-1.277
	miR-4491 (and other miRNAs w/seed AUGUGGA)	1.22	TargetScan Human	High (predicted)	SAMD12	SAMD12	-2.278
	miR-4491 (and other miRNAs w/seed AUGUGGA)	1.22	TargetScan Human	High (predicted)	1555272_at	RSPH10B/RSPH10B2	-2.702
	miR-4491 (and other miRNAs w/seed AUGUGGA)	1.22	TargetScan Human	High (predicted)	RAB5A	RAB5A	-1.309
	miR-4491 (and other miRNAs w/seed AUGUGGA)	1.22	TargetScan Human	High (predicted)	CCBL2	KYAT3	-1.193
	miR-4491 (and other miRNAs w/seed AUGUGGA)	1.22	TargetScan Human	High (predicted)	KIAA1841	KIAA1841	-1.262
	miR-4491 (and other miRNAs w/seed AUGUGGA)	1.22	TargetScan Human	High (predicted)	GPR22	GPR22	-1.348
hsa-miR-6848-5p	miR-6846-5p (and other miRNAs w/seed GGGGGCU)	1.211	TargetScan Human	High (predicted)	ZNF175	ZNF175	-1.287
	miR-6846-5p (and other miRNAs w/seed GGGGGCU)	1.211	TargetScan Human	High (predicted)	UBE3A	UBE3A	-1.293
	miR-6846-5p (and other miRNAs w/seed GGGGGCU)	1.211	TargetScan Human	High (predicted)	TBC1D24	TBC1D24	-1.211
	miR-6846-5p (and other miRNAs w/seed GGGGGCU)	1.211	TargetScan Human	High (predicted)	SCN4B	SCN4B	-1.273
	miR-6846-5p (and other miRNAs w/seed GGGGGCU)	1.211	TargetScan Human	High (predicted)	RRP12	RRP12	-1.137
	miR-6846-5p (and other miRNAs w/seed GGGGGCU)	1.211	TargetScan Human	High (predicted)	RIMKLB	RIMKLB	-1.383
	miR-6846-5p (and other miRNAs w/seed GGGGGCU)	1.211	TargetScan Human	High (predicted)	PARVG	PARVG	-1.235
	miR-6846-5p (and other miRNAs w/seed GGGGGCU)	1.211	TargetScan Human	High (predicted)	NEUROD2	NEUROD2	-1.123
	miR-6846-5p (and other miRNAs w/seed GGGGGCU)	1.211	TargetScan Human	High (predicted)	JPH3	JPH3	-1.269
	miR-6846-5p (and other miRNAs w/seed GGGGGCU)	1.211	TargetScan Human	High (predicted)	IL27	IL27	-1.167
	miR-6846-5p (and other miRNAs w/seed GGGGGCU)	1.211	TargetScan Human	High (predicted)	GRIA2	GRIA2	-1.102
	miR-6846-5p (and other miRNAs w/seed GGGGGCU)	1.211	TargetScan Human	High (predicted)	GOLIM4	GOLIM4	-3.213
	miR-6846-5p (and other miRNAs w/seed GGGGGCU)	1.211	TargetScan Human	High (predicted)	DYNC1I1	DYNC1I1	-1.208
	miR-6846-5p (and other miRNAs w/seed GGGGGCU)	1.211	TargetScan Human	High (predicted)	DNAJC19	DNAJC19	-1.255
	miR-6846-5p (and other miRNAs w/seed GGGGGCU)	1.211	TargetScan Human	High (predicted)	C6orf223	C6orf223	-1.094
	miR-6846-5p (and other miRNAs w/seed GGGGGCU)	1.211	TargetScan Human	High (predicted)	B3GNT3	B3GNT3	-1.24
hsa-miR-4264	miR-4264 (miRNAs w/seed CUCAGUC)	1.208	TargetScan Human	High (predicted)	YPEL2	YPEL2	-1.504
	miR-4264 (miRNAs w/seed CUCAGUC)	1.208	TargetScan Human	High (predicted)	TMLHE	TMLHE	-1.484
	miR-4264 (miRNAs w/seed CUCAGUC)	1.208	TargetScan Human	High (predicted)	SCN4B	SCN4B	-1.273
	miR-4264 (miRNAs w/seed CUCAGUC)	1.208	TargetScan Human	High (predicted)	MOG	MOG	-1.093
	miR-4264 (miRNAs w/seed CUCAGUC)	1.208	TargetScan Human	High (predicted)	MOB4	MOB4	-1.147
hsa-miR-26a-5p	miR-26a-5p (and other miRNAs w/seed UCAAGUA)	1.205	TargetScan Human	High (predicted)	ZFC3H1	ZFC3H1	-1.336
	miR-26a-5p (and other miRNAs w/seed UCAAGUA)	1.205	TargetScan Human	High (predicted)	UBE2W	UBE2W	-1.824
	miR-26a-5p (and other miRNAs w/seed UCAAGUA)	1.205	TargetScan Human	High (predicted)	TTC13	TTC13	-1.334
	miR-26a-5p (and other miRNAs w/seed UCAAGUA)	1.205	TargetScan Human	High (predicted)	TRAPPC2	TRAPPC2	-1.477
	miR-26a-5p (and other miRNAs w/seed UCAAGUA)	1.205	TargetScan Human	High (predicted)	TOB1	TOB1	-1.824
	miR-26a-5p (and other miRNAs w/seed UCAAGUA)	1.205	TargetScan Human	High (predicted)	TMEM106B	TMEM106B	-1.242
	miR-26a-5p (and other miRNAs w/seed UCAAGUA)	1.205	TargetScan Human	High (predicted)	RHOQ	RHOQ	-1.238
	miR-26a-5p (and other miRNAs w/seed UCAAGUA)	1.205	Ingenuity Expert Findings,TargetScan Human	Experimentally Observed,High (predicted)	PTEN	PTEN	-1.222
	miR-26a-5p (and other miRNAs w/seed UCAAGUA)	1.205	TargetScan Human	High (predicted)	PPP2R3C	PPP2R3C	-1.269
	miR-26a-5p (and other miRNAs w/seed UCAAGUA)	1.205	TarBase,miRecords	Experimentally Observed	PLAG1	PLAG1	-1.346
	miR-26a-5p (and other miRNAs w/seed UCAAGUA)	1.205	Ingenuity Expert Findings,TargetScan Human	Experimentally Observed,Moderate (predicted)	PHF6	PHF6	-1.215
	miR-26a-5p (and other miRNAs w/seed UCAAGUA)	1.205	TargetScan Human	High (predicted)	NAP1L5	NAP1L5	-1.386
	miR-26a-5p (and other miRNAs w/seed UCAAGUA)	1.205	TargetScan Human	High (predicted)	NABP1	NABP1	-1.158
	miR-26a-5p (and other miRNAs w/seed UCAAGUA)	1.205	Ingenuity Expert Findings,TargetScan Human	Experimentally Observed,Moderate (predicted)	HPGD	HPGD	-1.106
hsa-miR-522-3p	miR-224-3p (and other miRNAs w/seed AAAUGGU)	1.201	TargetScan Human	High (predicted)	ZNF345	ZNF345	-1.239
	miR-224-3p (and other miRNAs w/seed AAAUGGU)	1.201	TargetScan Human	High (predicted)	UBE2N	UBE2N	-1.375
	miR-224-3p (and other miRNAs w/seed AAAUGGU)	1.201	TargetScan Human	High (predicted)	DNAJC19	DNAJC19	-1.255
hsa-miR-876-5p	miR-876-5p (and other miRNAs w/seed GGAUUUC)	1.199	TargetScan Human	High (predicted)	EME1	EME1	-3.193
	miR-876-5p (and other miRNAs w/seed GGAUUUC)	1.199	TargetScan Human	High (predicted)	DNAJC12	DNAJC12	-1.192
	miR-876-5p (and other miRNAs w/seed GGAUUUC)	1.199	TargetScan Human	High (predicted)	CWF19L1	CWF19L1	-1.15
	miR-876-5p (and other miRNAs w/seed GGAUUUC)	1.199	TargetScan Human	High (predicted)	CASP6	CASP6	-1.157
hsa-miR-1253	miR-1253 (miRNAs w/seed GAGAAGA)	1.197	TargetScan Human	High (predicted)	LURAP1L	LURAP1L	-1.241
	miR-1253 (miRNAs w/seed GAGAAGA)	1.197	TargetScan Human	High (predicted)	DDAH1	DDAH1	-1.193
	miR-1253 (miRNAs w/seed GAGAAGA)	1.197	TargetScan Human	High (predicted)	CEBPZOS	CEBPZOS	-1.341
	miR-1253 (miRNAs w/seed GAGAAGA)	1.197	TargetScan Human	High (predicted)	BLVRA	BLVRA	-1.192
hsa-miR-3684	miR-3684 (miRNAs w/seed UAGACCU)	1.187	TargetScan Human	High (predicted)	ZNF175	ZNF175	-1.287
	miR-3684 (miRNAs w/seed UAGACCU)	1.187	TargetScan Human	High (predicted)	ZIC4	ZIC4	-1.135
	miR-3684 (miRNAs w/seed UAGACCU)	1.187	TargetScan Human	High (predicted)	AIMP1	AIMP1	-1.487
hsa-miR-922	miR-922 (miRNAs w/seed CAGCAGA)	1.184	TargetScan Human	High (predicted)	TFRC	TFRC	-1.193
hsa-miR-1303	miR-1303 (miRNAs w/seed UUAGAGA)	1.181	TargetScan Human	High (predicted)	TRAPPC13	TRAPPC13	-1.157
	miR-1303 (miRNAs w/seed UUAGAGA)	1.181	TargetScan Human	High (predicted)	SAMD12	SAMD12	-2.278
	miR-1303 (miRNAs w/seed UUAGAGA)	1.181	TargetScan Human	High (predicted)	HSPA13	HSPA13	-1.665
	miR-1303 (miRNAs w/seed UUAGAGA)	1.181	TargetScan Human	High (predicted)	HOPX	HOPX	-1.169
	miR-1303 (miRNAs w/seed UUAGAGA)	1.181	TargetScan Human	High (predicted)	CDC42SE1	CDC42SE1	-1.801
	miR-1303 (miRNAs w/seed UUAGAGA)	1.181	TargetScan Human	High (predicted)	BAG2	BAG2	-1.343
hsa-miR-6886-5p	miR-6886-5p (miRNAs w/seed CCGCAGG)	1.178	TargetScan Human	High (predicted)	CALD1	CALD1	-1.68
hsa-miR-219a-5p	miR-219a-5p (and other miRNAs w/seed GAUUGUC)	1.165	TargetScan Human	High (predicted)	ZNF697	ZNF697	-1.13
	miR-219a-5p (and other miRNAs w/seed GAUUGUC)	1.165	TargetScan Human	High (predicted)	RASSF3	RASSF3	-2.177
	miR-219a-5p (and other miRNAs w/seed GAUUGUC)	1.165	TargetScan Human	High (predicted)	FOXJ3	FOXJ3	-1.166
hsa-miR-6729-5p	miR-4649-5p (and other miRNAs w/seed GGGCGAG)	1.163	TargetScan Human	High (predicted)	SRP54	SRP54	-1.169
	miR-4649-5p (and other miRNAs w/seed GGGCGAG)	1.163	TargetScan Human	High (predicted)	RAC1	RAC1	-2.24
	miR-4649-5p (and other miRNAs w/seed GGGCGAG)	1.163	TargetScan Human	High (predicted)	BLID	BLID	-1.107
hsa-miR-126-3p	miR-126a-3p (and other miRNAs w/seed CGUACCG)	1.157	Ingenuity Expert Findings,TargetScan Human,miRecords	Experimentally Observed,Moderate (predicted)	IRS1	IRS1	-1.05
	miR-126a-3p (and other miRNAs w/seed CGUACCG)	1.157	TargetScan Human	High (predicted)	FBXO33	FBXO33	-1.369
hsa-miR-4679	miR-4679 (miRNAs w/seed CUGUGAU)	1.156	TargetScan Human	High (predicted)	NUDT9	NUDT9	-1.115
	miR-4679 (miRNAs w/seed CUGUGAU)	1.156	TargetScan Human	High (predicted)	HSPA13	HSPA13	-1.665
	miR-4679 (miRNAs w/seed CUGUGAU)	1.156	TargetScan Human	High (predicted),Moderate (predicted)	GOLGA8N	GOLGA8J (includes others)	-1.319
	miR-4679 (miRNAs w/seed CUGUGAU)	1.156	TargetScan Human	High (predicted)	CALD1	CALD1	-1.68
hsa-miR-1287-5p	miR-1287-5p (miRNAs w/seed GCUGGAU)	1.15	TargetScan Human	High (predicted)	1555272_at	RSPH10B/RSPH10B2	-2.702
	miR-1287-5p (miRNAs w/seed GCUGGAU)	1.15	TargetScan Human	High (predicted)	NMD3	NMD3	-1.277
	miR-1287-5p (miRNAs w/seed GCUGGAU)	1.15	TargetScan Human	High (predicted)	NKRF	NKRF	-1.199
	miR-1287-5p (miRNAs w/seed GCUGGAU)	1.15	TargetScan Human	High (predicted)	CD300LG	CD300LG	-1.145
hsa-miR-4524b-5p	miR-4524a-5p (and other miRNAs w/seed UAGCAGC)	1.15	TargetScan Human	High (predicted)	ZNF697	ZNF697	-1.13
	miR-4524a-5p (and other miRNAs w/seed UAGCAGC)	1.15	TargetScan Human	High (predicted)	UBE4B	UBE4B	-1.533
	miR-4524a-5p (and other miRNAs w/seed UAGCAGC)	1.15	TargetScan Human	High (predicted)	SMURF2	SMURF2	-1.169
	miR-4524a-5p (and other miRNAs w/seed UAGCAGC)	1.15	TargetScan Human	High (predicted)	RPL14	RPL14	-2.867
	miR-4524a-5p (and other miRNAs w/seed UAGCAGC)	1.15	TargetScan Human	High (predicted)	RNF138	RNF138	-1.185
	miR-4524a-5p (and other miRNAs w/seed UAGCAGC)	1.15	TargetScan Human	High (predicted)	RBM6	RBM6	-2.055
	miR-4524a-5p (and other miRNAs w/seed UAGCAGC)	1.15	TargetScan Human	High (predicted)	PLAG1	PLAG1	-1.346
	miR-4524a-5p (and other miRNAs w/seed UAGCAGC)	1.15	TargetScan Human	High (predicted)	NAA15	NAA15	-2.354
	miR-4524a-5p (and other miRNAs w/seed UAGCAGC)	1.15	TargetScan Human	High (predicted)	MRPS25	MRPS25	-1.917
	miR-4524a-5p (and other miRNAs w/seed UAGCAGC)	1.15	TargetScan Human	High (predicted)	MOB4	MOB4	-1.147
	miR-4524a-5p (and other miRNAs w/seed UAGCAGC)	1.15	TargetScan Human	High (predicted)	MEOX2	MEOX2	-1.355
	miR-4524a-5p (and other miRNAs w/seed UAGCAGC)	1.15	TargetScan Human	High (predicted)	KIF21A	KIF21A	-1.496
	miR-4524a-5p (and other miRNAs w/seed UAGCAGC)	1.15	TargetScan Human	High (predicted)	KCNJ2	KCNJ2	-2.214
	miR-4524a-5p (and other miRNAs w/seed UAGCAGC)	1.15	TargetScan Human	High (predicted)	IST1	IST1	-1.168
	miR-4524a-5p (and other miRNAs w/seed UAGCAGC)	1.15	TargetScan Human	High (predicted)	GLS2	GLS2	-1.107
	miR-4524a-5p (and other miRNAs w/seed UAGCAGC)	1.15	TargetScan Human	High (predicted)	DNAJC24	DNAJC24	-1.38
	miR-4524a-5p (and other miRNAs w/seed UAGCAGC)	1.15	TargetScan Human	High (predicted)	CDK5R1	CDK5R1	-1.144
	miR-4524a-5p (and other miRNAs w/seed UAGCAGC)	1.15	TargetScan Human	High (predicted)	CDC42SE2	CDC42SE2	-1.394
	miR-4524a-5p (and other miRNAs w/seed UAGCAGC)	1.15	TargetScan Human	High (predicted)	CDC14A	CDC14A	-1.343
hsa-miR-1205	miR-10394-5p (and other miRNAs w/seed CUGCAGG)	1.142	TargetScan Human	High (predicted)	YPEL2	YPEL2	-1.504
	miR-10394-5p (and other miRNAs w/seed CUGCAGG)	1.142	TargetScan Human	High (predicted)	TFRC	TFRC	-1.193
	miR-10394-5p (and other miRNAs w/seed CUGCAGG)	1.142	TargetScan Human	High (predicted)	SPAST	SPAST	-1.329
	miR-10394-5p (and other miRNAs w/seed CUGCAGG)	1.142	TargetScan Human	High (predicted)	PHACTR2	PHACTR2	-1.455
	miR-10394-5p (and other miRNAs w/seed CUGCAGG)	1.142	TargetScan Human	High (predicted)	MOG	MOG	-1.093
	miR-10394-5p (and other miRNAs w/seed CUGCAGG)	1.142	TargetScan Human	High (predicted)	GOSR1	GOSR1	-1.357
	miR-10394-5p (and other miRNAs w/seed CUGCAGG)	1.142	TargetScan Human	High (predicted)	FIBIN	FIBIN	-1.165
	miR-10394-5p (and other miRNAs w/seed CUGCAGG)	1.142	TargetScan Human	High (predicted)	DDAH1	DDAH1	-1.193
hsa-miR-5007-3p	miR-5007-3p (miRNAs w/seed UCAUAUG)	1.137	TargetScan Human	High (predicted)	ZNF711	ZNF711	-1.311
	miR-5007-3p (miRNAs w/seed UCAUAUG)	1.137	TargetScan Human	High (predicted)	TFPI	TFPI	-1.745
	miR-5007-3p (miRNAs w/seed UCAUAUG)	1.137	TargetScan Human	High (predicted)	SLC35B3	SLC35B3	-1.404
	miR-5007-3p (miRNAs w/seed UCAUAUG)	1.137	TargetScan Human	High (predicted)	DCUN1D1	DCUN1D1	-1.482
	miR-5007-3p (miRNAs w/seed UCAUAUG)	1.137	TargetScan Human	High (predicted)	AP1S2	AP1S2	-1.191
hsa-miR-3120-5p	miR-3120-5p (miRNAs w/seed CUGUCUG)	1.136	TargetScan Human	High (predicted)	TMEFF2	TMEFF2	-1.961
	miR-3120-5p (miRNAs w/seed CUGUCUG)	1.136	TargetScan Human	High (predicted)	TFRC	TFRC	-1.193
	miR-3120-5p (miRNAs w/seed CUGUCUG)	1.136	TargetScan Human	High (predicted)	214415_at	PLGLB1/PLGLB2	-1.331
	miR-3120-5p (miRNAs w/seed CUGUCUG)	1.136	TargetScan Human	High (predicted)	214363_s_at	MATR3	-1.164
	miR-3120-5p (miRNAs w/seed CUGUCUG)	1.136	TargetScan Human	High (predicted)	LUC7L3	LUC7L3	-1.25
	miR-3120-5p (miRNAs w/seed CUGUCUG)	1.136	TargetScan Human	High (predicted)	GLS2	GLS2	-1.107
	miR-3120-5p (miRNAs w/seed CUGUCUG)	1.136	TargetScan Human	High (predicted)	CRH	CRH	-1.175
	miR-3120-5p (miRNAs w/seed CUGUCUG)	1.136	TargetScan Human	High (predicted)	CCNC	CCNC	-1.368
	miR-3120-5p (miRNAs w/seed CUGUCUG)	1.136	TargetScan Human	High (predicted)	C6orf223	C6orf223	-1.094
hsa-miR-1294	miR-1294 (and other miRNAs w/seed GUGAGGU)	1.128	TargetScan Human	High (predicted)	ZNF468	ZNF468	-1.478
	miR-1294 (and other miRNAs w/seed GUGAGGU)	1.128	TargetScan Human	High (predicted)	TMEM263	TMEM263	-1.285
	miR-1294 (and other miRNAs w/seed GUGAGGU)	1.128	TargetScan Human	High (predicted)	MRVI1	MRVI1	-1.363
	miR-1294 (and other miRNAs w/seed GUGAGGU)	1.128	TargetScan Human	High (predicted)	LRP2BP	LRP2BP	-1.509
	miR-1294 (and other miRNAs w/seed GUGAGGU)	1.128	TargetScan Human	High (predicted)	209905_at	HOXA9	-1.281
hsa-miR-4291	miR-4291 (and other miRNAs w/seed UCAGCAG)	1.117	TargetScan Human	High (predicted)	TOR1AIP2	TOR1AIP2	-1.575
	miR-4291 (and other miRNAs w/seed UCAGCAG)	1.117	TargetScan Human	High (predicted)	TFRC	TFRC	-1.193
	miR-4291 (and other miRNAs w/seed UCAGCAG)	1.117	TargetScan Human	High (predicted)	PPP1R2	PPP1R2	-1.464
	miR-4291 (and other miRNAs w/seed UCAGCAG)	1.117	TargetScan Human	High (predicted)	OPRK1	OPRK1	-1.136
	miR-4291 (and other miRNAs w/seed UCAGCAG)	1.117	TargetScan Human	High (predicted)	NBR1	NBR1	-1.111
	miR-4291 (and other miRNAs w/seed UCAGCAG)	1.117	TargetScan Human	High (predicted)	NAA15	NAA15	-2.354
	miR-4291 (and other miRNAs w/seed UCAGCAG)	1.117	TargetScan Human	High (predicted)	AGPAT4	AGPAT4	-1.247
hsa-miR-512-3p	miR-512-3p (miRNAs w/seed AGUGCUG)	1.11	TargetScan Human	High (predicted)	ZNF711	ZNF711	-1.311
	miR-512-3p (miRNAs w/seed AGUGCUG)	1.11	TargetScan Human	High (predicted)	PPARA	PPARA	-1.247
	miR-512-3p (miRNAs w/seed AGUGCUG)	1.11	Ingenuity Expert Findings,miRecords	Experimentally Observed	CFLAR	CFLAR	-1.205
	miR-512-3p (miRNAs w/seed AGUGCUG)	1.11	TargetScan Human	High (predicted)	CDKL3	CDKL3	-1.199
	miR-512-3p (miRNAs w/seed AGUGCUG)	1.11	TargetScan Human	High (predicted)	CDC14A	CDC14A	-1.343
	miR-512-3p (miRNAs w/seed AGUGCUG)	1.11	TargetScan Human	High (predicted)	ARL5B	ARL5B	-1.23
	miR-512-3p (miRNAs w/seed AGUGCUG)	1.11	TargetScan Human	High (predicted)	AKTIP	AKTIP	-1.196
hsa-miR-6512-5p	miR-6512-5p (miRNAs w/seed ACCAUUA)	1.11	TargetScan Human	High (predicted)	ZNF493	ZNF493	-1.488
	miR-6512-5p (miRNAs w/seed ACCAUUA)	1.11	TargetScan Human	High (predicted)	RAB5A	RAB5A	-1.309
	miR-6512-5p (miRNAs w/seed ACCAUUA)	1.11	TargetScan Human	High (predicted)	PAPOLA	PAPOLA	-1.233
	miR-6512-5p (miRNAs w/seed ACCAUUA)	1.11	TargetScan Human	High (predicted)	LURAP1L	LURAP1L	-1.241
	miR-6512-5p (miRNAs w/seed ACCAUUA)	1.11	TargetScan Human	High (predicted)	CDKL3	CDKL3	-1.199
hsa-miR-7849-3p	miR-7849-3p (miRNAs w/seed ACAAUUG)	1.109	TargetScan Human	High (predicted)	TPGS2	TPGS2	-1.127
hsa-miR-2052	miR-2052 (miRNAs w/seed GUUUUGA)	1.102	TargetScan Human	High (predicted)	NUDT9	NUDT9	-1.115
	miR-2052 (miRNAs w/seed GUUUUGA)	1.102	TargetScan Human	High (predicted)	MTMR6	MTMR6	-1.186
	miR-2052 (miRNAs w/seed GUUUUGA)	1.102	TargetScan Human	High (predicted)	IL6ST	IL6ST	-2.162
	miR-2052 (miRNAs w/seed GUUUUGA)	1.102	TargetScan Human	High (predicted)	EXOSC8	EXOSC8	-1.527
	miR-2052 (miRNAs w/seed GUUUUGA)	1.102	TargetScan Human	High (predicted)	EPHA7	EPHA7	-1.149
	miR-2052 (miRNAs w/seed GUUUUGA)	1.102	TargetScan Human	High (predicted)	EPHA3	EPHA3	-1.118
	miR-2052 (miRNAs w/seed GUUUUGA)	1.102	TargetScan Human	High (predicted)	CNOT7	CNOT7	-1.184
hsa-miR-4797-3p	miR-4797-3p (miRNAs w/seed CUCAGUA)	1.095	TargetScan Human	High (predicted)	UBE2W	UBE2W	-1.824
	miR-4797-3p (miRNAs w/seed CUCAGUA)	1.095	TargetScan Human	High (predicted)	PHAX	PHAX	-1.559
	miR-4797-3p (miRNAs w/seed CUCAGUA)	1.095	TargetScan Human	High (predicted)	LYRM7	LYRM7	-1.556
	miR-4797-3p (miRNAs w/seed CUCAGUA)	1.095	TargetScan Human	High (predicted)	GFOD1	GFOD1	-1.215
	miR-4797-3p (miRNAs w/seed CUCAGUA)	1.095	TargetScan Human	High (predicted)	CARD8	CARD8	-1.591
	miR-4797-3p (miRNAs w/seed CUCAGUA)	1.095	TargetScan Human	High (predicted)	AP1G1	AP1G1	-1.321
hsa-miR-92a-3p	miR-92a-3p (and other miRNAs w/seed AUUGCAC)	1.082	TargetScan Human	High (predicted)	WASL	WASL	-1.339
	miR-92a-3p (and other miRNAs w/seed AUUGCAC)	1.082	TargetScan Human	High (predicted)	UBE2Z	UBE2Z	-1.963
	miR-92a-3p (and other miRNAs w/seed AUUGCAC)	1.082	TargetScan Human	High (predicted)	TOB1	TOB1	-1.824
	miR-92a-3p (and other miRNAs w/seed AUUGCAC)	1.082	TargetScan Human	High (predicted)	SMIM11	SMIM11A	-1.225
	miR-92a-3p (and other miRNAs w/seed AUUGCAC)	1.082	TargetScan Human	High (predicted)	RPL15	RPL15	-1.253
	miR-92a-3p (and other miRNAs w/seed AUUGCAC)	1.082	TargetScan Human	High (predicted)	RAP1B	RAP1B	-1.126
	miR-92a-3p (and other miRNAs w/seed AUUGCAC)	1.082	Ingenuity Expert Findings,TargetScan Human	Experimentally Observed,Moderate (predicted)	PTEN	PTEN	-1.222
	miR-92a-3p (and other miRNAs w/seed AUUGCAC)	1.082	TargetScan Human	High (predicted)	PPCS	PPCS	-1.278
	miR-92a-3p (and other miRNAs w/seed AUUGCAC)	1.082	TargetScan Human	High (predicted)	NFIB	NFIB	-1.339
	miR-92a-3p (and other miRNAs w/seed AUUGCAC)	1.082	TargetScan Human	High (predicted)	NFIA	NFIA	-1.52
	miR-92a-3p (and other miRNAs w/seed AUUGCAC)	1.082	TargetScan Human,miRecords	Experimentally Observed,Moderate (predicted)	MYLIP	MYLIP	-1.201
	miR-92a-3p (and other miRNAs w/seed AUUGCAC)	1.082	TargetScan Human,miRecords	Experimentally Observed,High (predicted)	HIPK3	HIPK3	-1.124
	miR-92a-3p (and other miRNAs w/seed AUUGCAC)	1.082	TargetScan Human	High (predicted)	GOLGA4	GOLGA4	-1.376
	miR-92a-3p (and other miRNAs w/seed AUUGCAC)	1.082	TargetScan Human	High (predicted)	GNAQ	GNAQ	-1.403
	miR-92a-3p (and other miRNAs w/seed AUUGCAC)	1.082	TargetScan Human	High (predicted)	FXR1	FXR1	-1.598
	miR-92a-3p (and other miRNAs w/seed AUUGCAC)	1.082	TargetScan Human	High (predicted)	FOXN2	FOXN2	-1.479
	miR-92a-3p (and other miRNAs w/seed AUUGCAC)	1.082	TargetScan Human	High (predicted)	FNIP1	FNIP1	-1.628
	miR-92a-3p (and other miRNAs w/seed AUUGCAC)	1.082	TargetScan Human	High (predicted)	FMR1	FMR1	-1.598
	miR-92a-3p (and other miRNAs w/seed AUUGCAC)	1.082	TargetScan Human	High (predicted)	ERGIC2	ERGIC2	-1.701
	miR-92a-3p (and other miRNAs w/seed AUUGCAC)	1.082	TargetScan Human	High (predicted)	CLDN11	CLDN11	-1.171
	miR-92a-3p (and other miRNAs w/seed AUUGCAC)	1.082	TargetScan Human	High (predicted)	CCNC	CCNC	-1.368
hsa-miR-508-3p	miR-508-3p (miRNAs w/seed GAUUGUA)	-1.085	TargetScan Human	High (predicted)	CPNE2	CPNE2	1.353
hsa-miR-4680-3p	miR-4680-3p (miRNAs w/seed CUGAAUU)	-1.092	TargetScan Human	High (predicted)	CAMK2N1	CAMK2N1	2.221
hsa-miR-4457	miR-4457 (miRNAs w/seed CACAAGG)	-1.104	TargetScan Human	High (predicted)	RBM23	RBM23	1.275
	miR-4457 (miRNAs w/seed CACAAGG)	-1.104	TargetScan Human	High (predicted)	MARCKSL1	MARCKSL1	1.648
	miR-4457 (miRNAs w/seed CACAAGG)	-1.104	TargetScan Human	High (predicted)	EFCAB2	EFCAB2	1.082
	miR-4457 (miRNAs w/seed CACAAGG)	-1.104	TargetScan Human	High (predicted)	BCL2L1	BCL2L1	1.529
hsa-miR-937-3p	miR-937-3p (miRNAs w/seed UCCGCGC)	-1.126	TargetScan Human	High (predicted)	UBALD1	UBALD1	2.129
	miR-937-3p (miRNAs w/seed UCCGCGC)	-1.126	TargetScan Human	High (predicted)	MAZ	MAZ	2.253
	miR-937-3p (miRNAs w/seed UCCGCGC)	-1.126	TargetScan Human	High (predicted)	H2AFX	H2AFX	1.704
	miR-937-3p (miRNAs w/seed UCCGCGC)	-1.126	TargetScan Human	High (predicted)	GDF15	GDF15	1.406
	miR-937-3p (miRNAs w/seed UCCGCGC)	-1.126	TargetScan Human	High (predicted)	CLCN7	CLCN7	1.314
	miR-937-3p (miRNAs w/seed UCCGCGC)	-1.126	TargetScan Human	High (predicted)	229448_at	CERS1	1.436
hsa-miR-124-5p	miR-124-5p (miRNAs w/seed GUGUUCA)	-1.128	TargetScan Human	High (predicted)	TUBAL3	TUBAL3	1.16
	miR-124-5p (miRNAs w/seed GUGUUCA)	-1.128	TargetScan Human	High (predicted)	P4HB	P4HB	1.224
	miR-124-5p (miRNAs w/seed GUGUUCA)	-1.128	TargetScan Human	High (predicted)	C17orf100	C17orf100	1.137
hsa-miR-6839-3p	miR-6839-3p (miRNAs w/seed UGGGUUU)	-1.138	TargetScan Human	High (predicted)	SNX18	SNX18	1.168
	miR-6839-3p (miRNAs w/seed UGGGUUU)	-1.138	TargetScan Human	High (predicted)	RSU1	RSU1	1.087
	miR-6839-3p (miRNAs w/seed UGGGUUU)	-1.138	TargetScan Human	High (predicted)	RNPS1	RNPS1	1.238
	miR-6839-3p (miRNAs w/seed UGGGUUU)	-1.138	TargetScan Human	High (predicted)	RAC2	RAC2	1.722
	miR-6839-3p (miRNAs w/seed UGGGUUU)	-1.138	TargetScan Human	High (predicted)	213408_s_at	PI4KA	1.081
	miR-6839-3p (miRNAs w/seed UGGGUUU)	-1.138	TargetScan Human	High (predicted)	MEN1	MEN1	1.465
	miR-6839-3p (miRNAs w/seed UGGGUUU)	-1.138	TargetScan Human	High (predicted)	LCE1E	LCE1E	1.27
	miR-6839-3p (miRNAs w/seed UGGGUUU)	-1.138	TargetScan Human	High (predicted)	KCTD17	KCTD17	1.274
	miR-6839-3p (miRNAs w/seed UGGGUUU)	-1.138	TargetScan Human	High (predicted)	EHD3	EHD3	1.298
	miR-6839-3p (miRNAs w/seed UGGGUUU)	-1.138	TargetScan Human	High (predicted)	ATXN7L3B	ATXN7L3B	1.2
hsa-miR-4778-5p	miR-4778-5p (miRNAs w/seed AUUCUGU)	-1.14	TargetScan Human	High (predicted)	TRAPPC1	TRAPPC1	2.313
	miR-4778-5p (miRNAs w/seed AUUCUGU)	-1.14	TargetScan Human	High (predicted)	TMEM132A	TMEM132A	1.888
	miR-4778-5p (miRNAs w/seed AUUCUGU)	-1.14	TargetScan Human	High (predicted)	RCAN3	RCAN3	1.272
	miR-4778-5p (miRNAs w/seed AUUCUGU)	-1.14	TargetScan Human	High (predicted)	CLIC1	CLIC1	1.098
hsa-miR-6871-3p	miR-3102-3p (and other miRNAs w/seed AGCACCC)	-1.141	TargetScan Human	High (predicted)	HDGF	HDGF	1.586
hsa-miR-3170	miR-3170 (and other miRNAs w/seed UGGGGUU)	-1.147	TargetScan Human	High (predicted)	TPP1	TPP1	1.456
	miR-3170 (and other miRNAs w/seed UGGGGUU)	-1.147	TargetScan Human	High (predicted)	TMEM214	TMEM214	1.819
	miR-3170 (and other miRNAs w/seed UGGGGUU)	-1.147	TargetScan Human	High (predicted)	TGM2	TGM2	1.55
	miR-3170 (and other miRNAs w/seed UGGGGUU)	-1.147	TargetScan Human	High (predicted)	RORC	RORC	1.146
	miR-3170 (and other miRNAs w/seed UGGGGUU)	-1.147	TargetScan Human	High (predicted)	PI4KB	PI4KB	1.431
	miR-3170 (and other miRNAs w/seed UGGGGUU)	-1.147	TargetScan Human	High (predicted)	NUDT14	NUDT14	1.794
	miR-3170 (and other miRNAs w/seed UGGGGUU)	-1.147	TargetScan Human	High (predicted)	NME4	NME4	1.717
	miR-3170 (and other miRNAs w/seed UGGGGUU)	-1.147	TargetScan Human	High (predicted)	MRPL49	MRPL49	1.485
	miR-3170 (and other miRNAs w/seed UGGGGUU)	-1.147	TargetScan Human	High (predicted)	MCTP2	MCTP2	1.12
	miR-3170 (and other miRNAs w/seed UGGGGUU)	-1.147	TargetScan Human	High (predicted)	LRRC41	LRRC41	1.331
	miR-3170 (and other miRNAs w/seed UGGGGUU)	-1.147	TargetScan Human	High (predicted)	GINS4	GINS4	1.085
	miR-3170 (and other miRNAs w/seed UGGGGUU)	-1.147	TargetScan Human	High (predicted)	FAM189B	FAM189B	1.459
	miR-3170 (and other miRNAs w/seed UGGGGUU)	-1.147	TargetScan Human	High (predicted)	CLIP3	CLIP3	1.301
	miR-3170 (and other miRNAs w/seed UGGGGUU)	-1.147	TargetScan Human	High (predicted)	CATSPER1	CATSPER1	1.135
	miR-3170 (and other miRNAs w/seed UGGGGUU)	-1.147	TargetScan Human	High (predicted)	AIF1L	AIF1L	1.497
hsa-miR-7-2-3p	miR-7-1-3p (and other miRNAs w/seed AACAAAU)	-1.147	TargetScan Human	High (predicted)	PPP1R35	PPP1R35	1.562
hsa-miR-526b-3p	miR-17-5p (and other miRNAs w/seed AAAGUGC)	-1.148	TargetScan Human	High (predicted)	ZNFX1	ZNFX1	1.268
	miR-17-5p (and other miRNAs w/seed AAAGUGC)	-1.148	miRecords	Experimentally Observed	VIM	VIM	1.084
	miR-17-5p (and other miRNAs w/seed AAAGUGC)	-1.148	Ingenuity Expert Findings,TargetScan Human,miRecords	Experimentally Observed,High (predicted)	STAT3	STAT3	1.392
	miR-17-5p (and other miRNAs w/seed AAAGUGC)	-1.148	TargetScan Human	High (predicted)	SQSTM1	SQSTM1	1.264
	miR-17-5p (and other miRNAs w/seed AAAGUGC)	-1.148	TargetScan Human	High (predicted)	SMOC1	SMOC1	1.114
	miR-17-5p (and other miRNAs w/seed AAAGUGC)	-1.148	TargetScan Human	High (predicted)	RHOC	RHOC	1.579
	miR-17-5p (and other miRNAs w/seed AAAGUGC)	-1.148	TargetScan Human	High (predicted)	PXK	PXK	1.105
	miR-17-5p (and other miRNAs w/seed AAAGUGC)	-1.148	TargetScan Human	High (predicted)	PTH	PTH	1.112
	miR-17-5p (and other miRNAs w/seed AAAGUGC)	-1.148	TargetScan Human	High (predicted)	NPLOC4	NPLOC4	1.458
	miR-17-5p (and other miRNAs w/seed AAAGUGC)	-1.148	TargetScan Human	High (predicted)	ITPRIPL2	ITPRIPL2	1.089
	miR-17-5p (and other miRNAs w/seed AAAGUGC)	-1.148	TargetScan Human	High (predicted)	EZH1	EZH1	1.204
	miR-17-5p (and other miRNAs w/seed AAAGUGC)	-1.148	TargetScan Human	High (predicted)	CTSA	CTSA	1.698
	miR-17-5p (and other miRNAs w/seed AAAGUGC)	-1.148	TargetScan Human	High (predicted)	CHRM2	CHRM2	1.09
	miR-17-5p (and other miRNAs w/seed AAAGUGC)	-1.148	Ingenuity Expert Findings,TarBase,TargetScan Human,miRecords	Experimentally Observed,High (predicted)	CDKN1A	CDKN1A	1.584
	miR-17-5p (and other miRNAs w/seed AAAGUGC)	-1.148	TargetScan Human	High (predicted)	CAMK2N2	CAMK2N2	1.119
	miR-17-5p (and other miRNAs w/seed AAAGUGC)	-1.148	TargetScan Human	High (predicted)	CAMK2N1	CAMK2N1	2.221
	miR-17-5p (and other miRNAs w/seed AAAGUGC)	-1.148	TargetScan Human	High (predicted)	ANKRD52	ANKRD52	1.578
hsa-miR-4739	miR-6967-5p (and other miRNAs w/seed AGGGAGG)	-1.15	TargetScan Human	High (predicted)	ZYX	ZYX	2.206
	miR-6967-5p (and other miRNAs w/seed AGGGAGG)	-1.15	TargetScan Human	High (predicted)	ZNF618	ZNF618	2.064
	miR-6967-5p (and other miRNAs w/seed AGGGAGG)	-1.15	TargetScan Human	High (predicted)	WDTC1	WDTC1	1.739
	miR-6967-5p (and other miRNAs w/seed AGGGAGG)	-1.15	TargetScan Human	High (predicted)	WASF2	WASF2	1.281
	miR-6967-5p (and other miRNAs w/seed AGGGAGG)	-1.15	TargetScan Human	High (predicted)	UBE2Q1	UBE2Q1	1.147
	miR-6967-5p (and other miRNAs w/seed AGGGAGG)	-1.15	TargetScan Human	High (predicted)	TTYH3	TTYH3	1.441
	miR-6967-5p (and other miRNAs w/seed AGGGAGG)	-1.15	TargetScan Human	High (predicted)	TPP1	TPP1	1.456
	miR-6967-5p (and other miRNAs w/seed AGGGAGG)	-1.15	TargetScan Human	High (predicted)	TNS1	TNS1	1.567
	miR-6967-5p (and other miRNAs w/seed AGGGAGG)	-1.15	TargetScan Human	High (predicted)	TMEM214	TMEM214	1.819
	miR-6967-5p (and other miRNAs w/seed AGGGAGG)	-1.15	TargetScan Human	High (predicted)	THRA	THRA	1.265
	miR-6967-5p (and other miRNAs w/seed AGGGAGG)	-1.15	TargetScan Human	High (predicted)	SURF4	SURF4	1.403
	miR-6967-5p (and other miRNAs w/seed AGGGAGG)	-1.15	TargetScan Human	High (predicted)	SNX33	SNX33	1.478
	miR-6967-5p (and other miRNAs w/seed AGGGAGG)	-1.15	TargetScan Human	High (predicted)	SMARCD1	SMARCD1	1.683
	miR-6967-5p (and other miRNAs w/seed AGGGAGG)	-1.15	TargetScan Human	High (predicted)	SMARCB1	SMARCB1	1.702
	miR-6967-5p (and other miRNAs w/seed AGGGAGG)	-1.15	TargetScan Human	High (predicted)	SLC9A1	SLC9A1	1.406
	miR-6967-5p (and other miRNAs w/seed AGGGAGG)	-1.15	TargetScan Human	High (predicted)	SLC39A13	SLC39A13	1.351
	miR-6967-5p (and other miRNAs w/seed AGGGAGG)	-1.15	TargetScan Human	High (predicted)	SLC27A1	SLC27A1	1.464
	miR-6967-5p (and other miRNAs w/seed AGGGAGG)	-1.15	TargetScan Human	High (predicted)	SH3BGRL3	SH3BGRL3	1.682
	miR-6967-5p (and other miRNAs w/seed AGGGAGG)	-1.15	TargetScan Human	High (predicted)	SAMD1	SAMD1	1.292
	miR-6967-5p (and other miRNAs w/seed AGGGAGG)	-1.15	TargetScan Human	High (predicted)	FAM127A	RTL8C	1.426
	miR-6967-5p (and other miRNAs w/seed AGGGAGG)	-1.15	TargetScan Human	High (predicted)	RHOC	RHOC	1.579
	miR-6967-5p (and other miRNAs w/seed AGGGAGG)	-1.15	TargetScan Human	High (predicted)	RAB1B	RAB1B	1.619
	miR-6967-5p (and other miRNAs w/seed AGGGAGG)	-1.15	TargetScan Human	High (predicted)	PXN	PXN	1.601
	miR-6967-5p (and other miRNAs w/seed AGGGAGG)	-1.15	TargetScan Human	High (predicted)	PTMS	PTMS	1.208
	miR-6967-5p (and other miRNAs w/seed AGGGAGG)	-1.15	TargetScan Human	High (predicted)	PRRC2B	PRRC2B	1.178
	miR-6967-5p (and other miRNAs w/seed AGGGAGG)	-1.15	TargetScan Human	High (predicted)	PRDX5	PRDX5	1.362
	miR-6967-5p (and other miRNAs w/seed AGGGAGG)	-1.15	TargetScan Human	High (predicted)	PPP1R18	PPP1R18	1.86
	miR-6967-5p (and other miRNAs w/seed AGGGAGG)	-1.15	TargetScan Human	High (predicted)	PHB2	PHB2	1.287
	miR-6967-5p (and other miRNAs w/seed AGGGAGG)	-1.15	TargetScan Human	High (predicted)	PAX2	PAX2	1.192
	miR-6967-5p (and other miRNAs w/seed AGGGAGG)	-1.15	TargetScan Human	High (predicted)	NRSN2	NRSN2	1.292
	miR-6967-5p (and other miRNAs w/seed AGGGAGG)	-1.15	TargetScan Human	High (predicted)	NPR1	NPR1	1.219
	miR-6967-5p (and other miRNAs w/seed AGGGAGG)	-1.15	TargetScan Human	High (predicted)	NPLOC4	NPLOC4	1.458
	miR-6967-5p (and other miRNAs w/seed AGGGAGG)	-1.15	TargetScan Human	High (predicted)	NIPSNAP1	NIPSNAP1	1.206
	miR-6967-5p (and other miRNAs w/seed AGGGAGG)	-1.15	TargetScan Human	High (predicted)	NFIX	NFIX	1.693
	miR-6967-5p (and other miRNAs w/seed AGGGAGG)	-1.15	TargetScan Human	High (predicted)	NACC1	NACC1	1.432
	miR-6967-5p (and other miRNAs w/seed AGGGAGG)	-1.15	TargetScan Human	High (predicted)	MPP2	MPP2	1.189
	miR-6967-5p (and other miRNAs w/seed AGGGAGG)	-1.15	TargetScan Human	High (predicted)	MOB3A	MOB3A	1.613
	miR-6967-5p (and other miRNAs w/seed AGGGAGG)	-1.15	TargetScan Human	High (predicted)	MMP2	MMP2	1.544
	miR-6967-5p (and other miRNAs w/seed AGGGAGG)	-1.15	TargetScan Human	High (predicted)	LDB1	LDB1	1.476
	miR-6967-5p (and other miRNAs w/seed AGGGAGG)	-1.15	TargetScan Human	High (predicted)	KDM5C	KDM5C	1.326
	miR-6967-5p (and other miRNAs w/seed AGGGAGG)	-1.15	TargetScan Human	High (predicted)	KANK2	KANK2	1.171
	miR-6967-5p (and other miRNAs w/seed AGGGAGG)	-1.15	TargetScan Human	High (predicted)	IGFBP4	IGFBP4	1.895
	miR-6967-5p (and other miRNAs w/seed AGGGAGG)	-1.15	TargetScan Human	High (predicted)	HYOU1	HYOU1	1.419
	miR-6967-5p (and other miRNAs w/seed AGGGAGG)	-1.15	TargetScan Human	High (predicted)	HGS	HGS	1.984
	miR-6967-5p (and other miRNAs w/seed AGGGAGG)	-1.15	TargetScan Human	High (predicted)	HES4	HES4	1.574
	miR-6967-5p (and other miRNAs w/seed AGGGAGG)	-1.15	TargetScan Human	High (predicted)	HAPLN3	HAPLN3	1.282
	miR-6967-5p (and other miRNAs w/seed AGGGAGG)	-1.15	TargetScan Human	High (predicted)	GRN	GRN	1.875
	miR-6967-5p (and other miRNAs w/seed AGGGAGG)	-1.15	TargetScan Human	High (predicted)	GABARAP	GABARAP	1.329
	miR-6967-5p (and other miRNAs w/seed AGGGAGG)	-1.15	TargetScan Human	High (predicted)	FOXP4	FOXP4	2.112
	miR-6967-5p (and other miRNAs w/seed AGGGAGG)	-1.15	TargetScan Human	High (predicted)	FLOT2	FLOT2	1.833
	miR-6967-5p (and other miRNAs w/seed AGGGAGG)	-1.15	TargetScan Human	High (predicted)	FAM83F	FAM83F	1.226
	miR-6967-5p (and other miRNAs w/seed AGGGAGG)	-1.15	TargetScan Human	High (predicted)	FAM53C	FAM53C	1.142
	miR-6967-5p (and other miRNAs w/seed AGGGAGG)	-1.15	TargetScan Human	High (predicted)	FAM222B	FAM222B	1.382
	miR-6967-5p (and other miRNAs w/seed AGGGAGG)	-1.15	TargetScan Human	High (predicted)	FAM129B	FAM129B	1.836
	miR-6967-5p (and other miRNAs w/seed AGGGAGG)	-1.15	TargetScan Human	High (predicted)	EMC10	EMC10	1.391
	miR-6967-5p (and other miRNAs w/seed AGGGAGG)	-1.15	TargetScan Human	High (predicted)	DERL3	DERL3	1.167
	miR-6967-5p (and other miRNAs w/seed AGGGAGG)	-1.15	TargetScan Human	High (predicted)	DCTN3	DCTN3	1.206
	miR-6967-5p (and other miRNAs w/seed AGGGAGG)	-1.15	TargetScan Human	High (predicted)	CTF1	CTF1	1.157
	miR-6967-5p (and other miRNAs w/seed AGGGAGG)	-1.15	TargetScan Human	High (predicted)	CS	CS	1.343
	miR-6967-5p (and other miRNAs w/seed AGGGAGG)	-1.15	TargetScan Human	High (predicted)	COX7B	COX7B	1.184
	miR-6967-5p (and other miRNAs w/seed AGGGAGG)	-1.15	TargetScan Human	High (predicted)	COL6A1	COL6A1	1.406
	miR-6967-5p (and other miRNAs w/seed AGGGAGG)	-1.15	TargetScan Human	High (predicted)	CERS2	CERS2	1.134
	miR-6967-5p (and other miRNAs w/seed AGGGAGG)	-1.15	TargetScan Human	High (predicted)	CERCAM	CERCAM	2.206
	miR-6967-5p (and other miRNAs w/seed AGGGAGG)	-1.15	TargetScan Human	High (predicted)	CAPZB	CAPZB	1.22
	miR-6967-5p (and other miRNAs w/seed AGGGAGG)	-1.15	TargetScan Human	High (predicted)	C9orf152	C9orf152	1.137
	miR-6967-5p (and other miRNAs w/seed AGGGAGG)	-1.15	TargetScan Human	High (predicted)	C20orf27	C20orf27	1.417
	miR-6967-5p (and other miRNAs w/seed AGGGAGG)	-1.15	TargetScan Human	High (predicted)	BCL2L1	BCL2L1	1.529
	miR-6967-5p (and other miRNAs w/seed AGGGAGG)	-1.15	TargetScan Human	High (predicted)	BACE2	BACE2	1.28
	miR-6967-5p (and other miRNAs w/seed AGGGAGG)	-1.15	TargetScan Human	High (predicted)	ATP6V0D1	ATP6V0D1	1.636
	miR-6967-5p (and other miRNAs w/seed AGGGAGG)	-1.15	TargetScan Human	High (predicted)	ARHGAP1	ARHGAP1	1.039
	miR-6967-5p (and other miRNAs w/seed AGGGAGG)	-1.15	TargetScan Human	High (predicted)	ANKRD52	ANKRD52	1.578
	miR-6967-5p (and other miRNAs w/seed AGGGAGG)	-1.15	TargetScan Human	High (predicted)	AKT2	AKT2	1.239
	miR-6967-5p (and other miRNAs w/seed AGGGAGG)	-1.15	TargetScan Human	High (predicted)	AIF1L	AIF1L	1.497
	miR-6967-5p (and other miRNAs w/seed AGGGAGG)	-1.15	TargetScan Human	High (predicted)	AHCY	AHCY	1.475
hsa-miR-623	miR-623 (miRNAs w/seed UCCCUUG)	-1.157	TargetScan Human	High (predicted)	SLC25A29	SLC25A29	1.444
	miR-623 (miRNAs w/seed UCCCUUG)	-1.157	TargetScan Human	High (predicted)	MYL9	MYL9	1.937
	miR-623 (miRNAs w/seed UCCCUUG)	-1.157	TargetScan Human	High (predicted)	KARS	KARS	1.315
	miR-623 (miRNAs w/seed UCCCUUG)	-1.157	TargetScan Human	High (predicted)	GRHPR	GRHPR	1.376
	miR-623 (miRNAs w/seed UCCCUUG)	-1.157	TargetScan Human	High (predicted)	FAM83F	FAM83F	1.226
	miR-623 (miRNAs w/seed UCCCUUG)	-1.157	TargetScan Human	High (predicted)	CLEC5A	CLEC5A	1.062
hsa-miR-383-3p	miR-383-3p (miRNAs w/seed CAGCACU)	-1.168	TargetScan Human	High (predicted)	SYNE1	SYNE1	1.165
	miR-383-3p (miRNAs w/seed CAGCACU)	-1.168	TargetScan Human	High (predicted)	213408_s_at	PI4KA	1.081
	miR-383-3p (miRNAs w/seed CAGCACU)	-1.168	TargetScan Human	High (predicted)	GANAB	GANAB	1.33
	miR-383-3p (miRNAs w/seed CAGCACU)	-1.168	TargetScan Human	High (predicted)	ARHGDIA	ARHGDIA	2.148
	miR-383-3p (miRNAs w/seed CAGCACU)	-1.168	TargetScan Human	High (predicted)	ACP2	ACP2	1.529
hsa-miR-6841-5p	miR-6841-5p (miRNAs w/seed AGGGUAC)	-1.17	TargetScan Human	High (predicted)	ZNF169	ZNF169	1.194
	miR-6841-5p (miRNAs w/seed AGGGUAC)	-1.17	TargetScan Human	High (predicted)	TUFM	TUFM	1.592
	miR-6841-5p (miRNAs w/seed AGGGUAC)	-1.17	TargetScan Human	High (predicted)	SLC39A1	SLC39A1	1.444
	miR-6841-5p (miRNAs w/seed AGGGUAC)	-1.17	TargetScan Human	High (predicted)	PEG10	PEG10	1.172
	miR-6841-5p (miRNAs w/seed AGGGUAC)	-1.17	TargetScan Human	High (predicted)	MARVELD1	MARVELD1	1.228
	miR-6841-5p (miRNAs w/seed AGGGUAC)	-1.17	TargetScan Human	High (predicted)	COPA	COPA	1.219
	miR-6841-5p (miRNAs w/seed AGGGUAC)	-1.17	TargetScan Human	High (predicted)	CDKN1A	CDKN1A	1.584
hsa-miR-3125	miR-6859-5p (and other miRNAs w/seed AGAGGAA)	-1.172	TargetScan Human	High (predicted)	VAMP8	VAMP8	1.403
	miR-6859-5p (and other miRNAs w/seed AGAGGAA)	-1.172	TargetScan Human	High (predicted)	TRIM8	TRIM8	1.23
	miR-6859-5p (and other miRNAs w/seed AGAGGAA)	-1.172	TargetScan Human	High (predicted)	NPLOC4	NPLOC4	1.458
	miR-6859-5p (and other miRNAs w/seed AGAGGAA)	-1.172	TargetScan Human	High (predicted)	LY6G5C	LY6G5C	1.509
	miR-6859-5p (and other miRNAs w/seed AGAGGAA)	-1.172	TargetScan Human	High (predicted)	HGSNAT	HGSNAT	1.756
hsa-miR-374a-3p	miR-374a-3p (miRNAs w/seed UUAUCAG)	-1.181	TargetScan Human	High (predicted)	RTN3	RTN3	1.13
	miR-374a-3p (miRNAs w/seed UUAUCAG)	-1.181	TargetScan Human	High (predicted)	GNPTG	GNPTG	1.308
hsa-miR-6888-3p	miR-6888-3p (and other miRNAs w/seed UCUGUCU)	-1.182	TargetScan Human	High (predicted)	226051_at	SELENOM	1.586
	miR-6888-3p (and other miRNAs w/seed UCUGUCU)	-1.182	TargetScan Human	High (predicted)	RGL2	RGL2	1.495
	miR-6888-3p (and other miRNAs w/seed UCUGUCU)	-1.182	TargetScan Human	High (predicted)	RAB21	RAB21	1.142
	miR-6888-3p (and other miRNAs w/seed UCUGUCU)	-1.182	TargetScan Human	High (predicted)	PTMS	PTMS	1.208
	miR-6888-3p (and other miRNAs w/seed UCUGUCU)	-1.182	TargetScan Human	High (predicted)	PFN4	PFN4	1.22
	miR-6888-3p (and other miRNAs w/seed UCUGUCU)	-1.182	TargetScan Human	High (predicted)	MAP7D1	MAP7D1	1.612
	miR-6888-3p (and other miRNAs w/seed UCUGUCU)	-1.182	TargetScan Human	High (predicted)	HSD11B1L	HSD11B1L	1.335
	miR-6888-3p (and other miRNAs w/seed UCUGUCU)	-1.182	TargetScan Human	High (predicted)	CMTM3	CMTM3	1.352
hsa-miR-3936	miR-3936 (miRNAs w/seed AAGGGGU)	-1.186	TargetScan Human	High (predicted)	UBALD1	UBALD1	2.129
	miR-3936 (miRNAs w/seed AAGGGGU)	-1.186	TargetScan Human	High (predicted)	U2AF2	U2AF2	1.416
	miR-3936 (miRNAs w/seed AAGGGGU)	-1.186	TargetScan Human	High (predicted)	TMUB2	TMUB2	1.235
	miR-3936 (miRNAs w/seed AAGGGGU)	-1.186	TargetScan Human	High (predicted)	THRA	THRA	1.265
	miR-3936 (miRNAs w/seed AAGGGGU)	-1.186	TargetScan Human	High (predicted)	SLC35A2	SLC35A2	1.27
	miR-3936 (miRNAs w/seed AAGGGGU)	-1.186	TargetScan Human	High (predicted)	PFN1	PFN1	1.693
	miR-3936 (miRNAs w/seed AAGGGGU)	-1.186	TargetScan Human	High (predicted)	PDGFB	PDGFB	1.405
	miR-3936 (miRNAs w/seed AAGGGGU)	-1.186	TargetScan Human	High (predicted)	NNAT	NNAT	1.36
	miR-3936 (miRNAs w/seed AAGGGGU)	-1.186	TargetScan Human	High (predicted)	MYL9	MYL9	1.937
	miR-3936 (miRNAs w/seed AAGGGGU)	-1.186	TargetScan Human	High (predicted)	MINK1	MINK1	2.867
	miR-3936 (miRNAs w/seed AAGGGGU)	-1.186	TargetScan Human	High (predicted)	FAM89B	FAM89B	1.865
	miR-3936 (miRNAs w/seed AAGGGGU)	-1.186	TargetScan Human	High (predicted)	FAM222B	FAM222B	1.382
	miR-3936 (miRNAs w/seed AAGGGGU)	-1.186	TargetScan Human	High (predicted)	COTL1	COTL1	1.743
	miR-3936 (miRNAs w/seed AAGGGGU)	-1.186	TargetScan Human	High (predicted)	CDCA4	CDCA4	1.175
	miR-3936 (miRNAs w/seed AAGGGGU)	-1.186	TargetScan Human	High (predicted)	224574_at	C17orf49	1.709
	miR-3936 (miRNAs w/seed AAGGGGU)	-1.186	TargetScan Human	High (predicted)	C17orf100	C17orf100	1.137
	miR-3936 (miRNAs w/seed AAGGGGU)	-1.186	TargetScan Human	High (predicted)	BMF	BMF	1.106
	miR-3936 (miRNAs w/seed AAGGGGU)	-1.186	TargetScan Human	High (predicted)	BCL2L1	BCL2L1	1.529
hsa-miR-553	miR-553 (miRNAs w/seed AAACGGU)	-1.195	TargetScan Human	High (predicted)	GPR12	GPR12	1.177
	miR-553 (miRNAs w/seed AAACGGU)	-1.195	TargetScan Human	High (predicted)	ANGPTL3	ANGPTL3	1.107
hsa-miR-548al	miR-4445-3p (and other miRNAs w/seed ACGGCAA)	-1.201	TargetScan Human	High (predicted)	ATRNL1	ATRNL1	1.14
	miR-4445-3p (and other miRNAs w/seed ACGGCAA)	-1.201	TargetScan Human	High (predicted)	213214_x_at	ACTG1	1.151
hsa-miR-1224-3p	miR-1224-3p (miRNAs w/seed CCCACCU)	-1.21	TargetScan Human	High (predicted)	VDR	VDR	1.125
	miR-1224-3p (miRNAs w/seed CCCACCU)	-1.21	TargetScan Human	High (predicted)	TXNRD2	TXNRD2	1.592
	miR-1224-3p (miRNAs w/seed CCCACCU)	-1.21	TargetScan Human	High (predicted)	TUBAL3	TUBAL3	1.16
	miR-1224-3p (miRNAs w/seed CCCACCU)	-1.21	TargetScan Human	High (predicted)	TRIM25	TRIM25	1.258
	miR-1224-3p (miRNAs w/seed CCCACCU)	-1.21	TargetScan Human	High (predicted)	RSU1	RSU1	1.087
	miR-1224-3p (miRNAs w/seed CCCACCU)	-1.21	TargetScan Human	High (predicted)	NPLOC4	NPLOC4	1.458
	miR-1224-3p (miRNAs w/seed CCCACCU)	-1.21	TargetScan Human	High (predicted)	LIMD2	LIMD2	1.483
	miR-1224-3p (miRNAs w/seed CCCACCU)	-1.21	TargetScan Human	High (predicted)	HMGXB3	HMGXB3	1.431
	miR-1224-3p (miRNAs w/seed CCCACCU)	-1.21	TargetScan Human	High (predicted)	GDI1	GDI1	1.671
	miR-1224-3p (miRNAs w/seed CCCACCU)	-1.21	TargetScan Human	High (predicted)	FAM83E	FAM83E	1.248
	miR-1224-3p (miRNAs w/seed CCCACCU)	-1.21	TargetScan Human	High (predicted)	218094_s_at	DBNDD2	1.469
	miR-1224-3p (miRNAs w/seed CCCACCU)	-1.21	TargetScan Human	High (predicted)	DAXX	DAXX	1.365
	miR-1224-3p (miRNAs w/seed CCCACCU)	-1.21	TargetScan Human	High (predicted)	CACTIN	CACTIN	1.41
	miR-1224-3p (miRNAs w/seed CCCACCU)	-1.21	TargetScan Human	High (predicted)	BRI3	BRI3	1.354
	miR-1224-3p (miRNAs w/seed CCCACCU)	-1.21	TargetScan Human	High (predicted)	ABCD1	ABCD1	1.248
hsa-miR-6747-3p	miR-6747-3p (and other miRNAs w/seed CCUGCCU)	-1.21	TargetScan Human	High (predicted)	SMOC1	SMOC1	1.114
	miR-6747-3p (and other miRNAs w/seed CCUGCCU)	-1.21	TargetScan Human	High (predicted)	RAPGEF1	RAPGEF1	1.284
	miR-6747-3p (and other miRNAs w/seed CCUGCCU)	-1.21	TargetScan Human	High (predicted)	RAB11FIP3	RAB11FIP3	1.355
	miR-6747-3p (and other miRNAs w/seed CCUGCCU)	-1.21	TargetScan Human	High (predicted)	PHF23	PHF23	1.295
	miR-6747-3p (and other miRNAs w/seed CCUGCCU)	-1.21	TargetScan Human	High (predicted)	ORAI2	ORAI2	1.526
	miR-6747-3p (and other miRNAs w/seed CCUGCCU)	-1.21	TargetScan Human	High (predicted)	OBSCN	OBSCN	1.178
	miR-6747-3p (and other miRNAs w/seed CCUGCCU)	-1.21	TargetScan Human	High (predicted)	GINS4	GINS4	1.085
	miR-6747-3p (and other miRNAs w/seed CCUGCCU)	-1.21	TargetScan Human	High (predicted)	FBLIM1	FBLIM1	1.638
	miR-6747-3p (and other miRNAs w/seed CCUGCCU)	-1.21	TargetScan Human	High (predicted)	FAM83F	FAM83F	1.226
	miR-6747-3p (and other miRNAs w/seed CCUGCCU)	-1.21	TargetScan Human	High (predicted)	CARD11	CARD11	1.296
hsa-miR-302b-5p	miR-302b-5p (and other miRNAs w/seed CUUUAAC)	-1.213	TargetScan Human	High (predicted)	HLA-A	HLA-A	1.604
hsa-miR-4473	miR-4473 (miRNAs w/seed UAGUGCU)	-1.232	TargetScan Human	High (predicted)	ZNF213	ZNF213	1.157
	miR-4473 (miRNAs w/seed UAGUGCU)	-1.232	TargetScan Human	High (predicted)	CDK2AP2	CDK2AP2	1.605
	miR-4473 (miRNAs w/seed UAGUGCU)	-1.232	TargetScan Human	High (predicted)	AK1	AK1	1.388
hsa-miR-6866-3p	miR-188-5p (and other miRNAs w/seed AUCCCUU)	-1.24	TargetScan Human	High (predicted)	ZFP91	ZFP91	1.138
	miR-188-5p (and other miRNAs w/seed AUCCCUU)	-1.24	TargetScan Human	High (predicted)	217730_at	TMBIM1	1.341
	miR-188-5p (and other miRNAs w/seed AUCCCUU)	-1.24	TargetScan Human	High (predicted)	EVI2A	EVI2A	1.136
	miR-188-5p (and other miRNAs w/seed AUCCCUU)	-1.24	TargetScan Human	High (predicted)	CHRM2	CHRM2	1.09
hsa-miR-3680-3p	miR-3680-3p (miRNAs w/seed UUUGCAU)	-1.242	TargetScan Human	High (predicted)	HSP90AB1	HSP90AB1	1.168
	miR-3680-3p (miRNAs w/seed UUUGCAU)	-1.242	TargetScan Human	High (predicted)	CAMK2N1	CAMK2N1	2.221
hsa-miR-3160-5p	miR-3160-5p (miRNAs w/seed GCUUUCU)	-1.26	TargetScan Human	High (predicted)	CAMK2N1	CAMK2N1	2.221
	miR-3160-5p (miRNAs w/seed GCUUUCU)	-1.26	TargetScan Human	High (predicted)	ASMTL	ASMTL	1.682
hsa-miR-4685-5p	miR-3594-5p (and other miRNAs w/seed CCAGGGC)	-1.276	TargetScan Human	High (predicted)	ZNF609	ZNF609	1.459
	miR-3594-5p (and other miRNAs w/seed CCAGGGC)	-1.276	TargetScan Human	High (predicted)	ZNF512B	ZNF512B	1.586
	miR-3594-5p (and other miRNAs w/seed CCAGGGC)	-1.276	TargetScan Human	High (predicted)	ZFAND2B	ZFAND2B	1.393
	miR-3594-5p (and other miRNAs w/seed CCAGGGC)	-1.276	TargetScan Human	High (predicted)	YKT6	YKT6	1.608
	miR-3594-5p (and other miRNAs w/seed CCAGGGC)	-1.276	TargetScan Human	High (predicted)	WDTC1	WDTC1	1.739
	miR-3594-5p (and other miRNAs w/seed CCAGGGC)	-1.276	TargetScan Human	High (predicted)	VPS39	VPS39	1.402
	miR-3594-5p (and other miRNAs w/seed CCAGGGC)	-1.276	TargetScan Human	High (predicted)	VDR	VDR	1.125
	miR-3594-5p (and other miRNAs w/seed CCAGGGC)	-1.276	TargetScan Human	High (predicted)	ULK1	ULK1	1.396
	miR-3594-5p (and other miRNAs w/seed CCAGGGC)	-1.276	TargetScan Human	High (predicted)	UBALD1	UBALD1	2.129
	miR-3594-5p (and other miRNAs w/seed CCAGGGC)	-1.276	TargetScan Human	High (predicted)	TTYH3	TTYH3	1.441
	miR-3594-5p (and other miRNAs w/seed CCAGGGC)	-1.276	TargetScan Human	High (predicted)	TRABD	TRABD	1.329
	miR-3594-5p (and other miRNAs w/seed CCAGGGC)	-1.276	TargetScan Human	High (predicted)	TNS1	TNS1	1.567
	miR-3594-5p (and other miRNAs w/seed CCAGGGC)	-1.276	TargetScan Human	High (predicted)	TNKS1BP1	TNKS1BP1	1.785
	miR-3594-5p (and other miRNAs w/seed CCAGGGC)	-1.276	TargetScan Human	High (predicted)	TNK2	TNK2	1.635
	miR-3594-5p (and other miRNAs w/seed CCAGGGC)	-1.276	TargetScan Human	High (predicted)	TNIP1	TNIP1	1.599
	miR-3594-5p (and other miRNAs w/seed CCAGGGC)	-1.276	TargetScan Human	High (predicted)	TNFRSF18	TNFRSF18	1.181
	miR-3594-5p (and other miRNAs w/seed CCAGGGC)	-1.276	TargetScan Human	High (predicted)	TMEM8A	TMEM8A	1.452
	miR-3594-5p (and other miRNAs w/seed CCAGGGC)	-1.276	TargetScan Human	High (predicted)	TMEM222	TMEM222	1.713
	miR-3594-5p (and other miRNAs w/seed CCAGGGC)	-1.276	TargetScan Human	High (predicted)	TGM2	TGM2	1.55
	miR-3594-5p (and other miRNAs w/seed CCAGGGC)	-1.276	TargetScan Human	High (predicted)	TECPR1	TECPR1	1.789
	miR-3594-5p (and other miRNAs w/seed CCAGGGC)	-1.276	TargetScan Human	High (predicted)	TEAD2	TEAD2	1.437
	miR-3594-5p (and other miRNAs w/seed CCAGGGC)	-1.276	TargetScan Human	High (predicted)	SZT2	SZT2	1.668
	miR-3594-5p (and other miRNAs w/seed CCAGGGC)	-1.276	TargetScan Human	High (predicted)	SYNGR2	SYNGR2	1.527
	miR-3594-5p (and other miRNAs w/seed CCAGGGC)	-1.276	TargetScan Human	High (predicted)	SURF4	SURF4	1.403
	miR-3594-5p (and other miRNAs w/seed CCAGGGC)	-1.276	TargetScan Human	High (predicted)	SOX13	SOX13	1.51
	miR-3594-5p (and other miRNAs w/seed CCAGGGC)	-1.276	TargetScan Human	High (predicted)	SNX33	SNX33	1.478
	miR-3594-5p (and other miRNAs w/seed CCAGGGC)	-1.276	TargetScan Human	High (predicted)	SLC6A17	SLC6A17	1.307
	miR-3594-5p (and other miRNAs w/seed CCAGGGC)	-1.276	TargetScan Human	High (predicted)	SLC25A22	SLC25A22	1.288
	miR-3594-5p (and other miRNAs w/seed CCAGGGC)	-1.276	TargetScan Human	High (predicted)	SLC25A1	SLC25A1	1.662
	miR-3594-5p (and other miRNAs w/seed CCAGGGC)	-1.276	TargetScan Human	High (predicted)	SIGIRR	SIGIRR	2.015
	miR-3594-5p (and other miRNAs w/seed CCAGGGC)	-1.276	TargetScan Human	High (predicted)	RNF26	RNF26	1.767
	miR-3594-5p (and other miRNAs w/seed CCAGGGC)	-1.276	TargetScan Human	High (predicted)	REPIN1	REPIN1	1.333
	miR-3594-5p (and other miRNAs w/seed CCAGGGC)	-1.276	TargetScan Human	High (predicted)	RASSF7	RASSF7	1.23
	miR-3594-5p (and other miRNAs w/seed CCAGGGC)	-1.276	TargetScan Human	High (predicted)	RAPGEF1	RAPGEF1	1.284
	miR-3594-5p (and other miRNAs w/seed CCAGGGC)	-1.276	TargetScan Human	High (predicted)	RAB1B	RAB1B	1.619
	miR-3594-5p (and other miRNAs w/seed CCAGGGC)	-1.276	TargetScan Human	High (predicted)	RAB11FIP3	RAB11FIP3	1.355
	miR-3594-5p (and other miRNAs w/seed CCAGGGC)	-1.276	TargetScan Human	High (predicted)	QSOX1	QSOX1	1.771
	miR-3594-5p (and other miRNAs w/seed CCAGGGC)	-1.276	TargetScan Human	High (predicted)	PREX1	PREX1	1.36
	miR-3594-5p (and other miRNAs w/seed CCAGGGC)	-1.276	TargetScan Human	High (predicted)	PPFIA4	PPFIA4	1.4
	miR-3594-5p (and other miRNAs w/seed CCAGGGC)	-1.276	TargetScan Human	High (predicted)	PLXNB1	PLXNB1	1.272
	miR-3594-5p (and other miRNAs w/seed CCAGGGC)	-1.276	TargetScan Human	High (predicted)	PLEC	PLEC	1.787
	miR-3594-5p (and other miRNAs w/seed CCAGGGC)	-1.276	TargetScan Human	High (predicted)	PCDH1	PCDH1	1.544
	miR-3594-5p (and other miRNAs w/seed CCAGGGC)	-1.276	TargetScan Human	High (predicted)	ORAI2	ORAI2	1.526
	miR-3594-5p (and other miRNAs w/seed CCAGGGC)	-1.276	TargetScan Human	High (predicted)	208525_s_at	OR2F1	1.076
	miR-3594-5p (and other miRNAs w/seed CCAGGGC)	-1.276	TargetScan Human	High (predicted)	NPLOC4	NPLOC4	1.458
	miR-3594-5p (and other miRNAs w/seed CCAGGGC)	-1.276	TargetScan Human	High (predicted)	MVB12A	MVB12A	2.084
	miR-3594-5p (and other miRNAs w/seed CCAGGGC)	-1.276	TargetScan Human	High (predicted)	MOGS	MOGS	1.76
	miR-3594-5p (and other miRNAs w/seed CCAGGGC)	-1.276	TargetScan Human	High (predicted)	MAZ	MAZ	2.253
	miR-3594-5p (and other miRNAs w/seed CCAGGGC)	-1.276	TargetScan Human	High (predicted)	MAP4	MAP4	1.544
	miR-3594-5p (and other miRNAs w/seed CCAGGGC)	-1.276	TargetScan Human	High (predicted)	LRP10	LRP10	1.7
	miR-3594-5p (and other miRNAs w/seed CCAGGGC)	-1.276	TargetScan Human	High (predicted)	LCE1E	LCE1E	1.27
	miR-3594-5p (and other miRNAs w/seed CCAGGGC)	-1.276	TargetScan Human	High (predicted)	KANK2	KANK2	1.171
	miR-3594-5p (and other miRNAs w/seed CCAGGGC)	-1.276	TargetScan Human	High (predicted)	GPR153	GPR153	1.322
	miR-3594-5p (and other miRNAs w/seed CCAGGGC)	-1.276	TargetScan Human	High (predicted)	FOXP4	FOXP4	2.112
	miR-3594-5p (and other miRNAs w/seed CCAGGGC)	-1.276	TargetScan Human	High (predicted)	FASTK	FASTK	1.552
	miR-3594-5p (and other miRNAs w/seed CCAGGGC)	-1.276	TargetScan Human	High (predicted)	FAM89B	FAM89B	1.865
	miR-3594-5p (and other miRNAs w/seed CCAGGGC)	-1.276	TargetScan Human	High (predicted)	FAM83F	FAM83F	1.226
	miR-3594-5p (and other miRNAs w/seed CCAGGGC)	-1.276	TargetScan Human	High (predicted)	FAM53C	FAM53C	1.142
	miR-3594-5p (and other miRNAs w/seed CCAGGGC)	-1.276	TargetScan Human	High (predicted)	EHMT2	EHMT2	1.572
	miR-3594-5p (and other miRNAs w/seed CCAGGGC)	-1.276	TargetScan Human	High (predicted)	CXorf36	DIPK2B	1.588
	miR-3594-5p (and other miRNAs w/seed CCAGGGC)	-1.276	TargetScan Human	High (predicted)	DCHS1	DCHS1	1.707
	miR-3594-5p (and other miRNAs w/seed CCAGGGC)	-1.276	TargetScan Human	High (predicted)	CTNNBIP1	CTNNBIP1	1.437
	miR-3594-5p (and other miRNAs w/seed CCAGGGC)	-1.276	TargetScan Human	High (predicted)	CSNK1G2	CSNK1G2	1.242
	miR-3594-5p (and other miRNAs w/seed CCAGGGC)	-1.276	TargetScan Human	High (predicted)	CSF1	CSF1	1.237
	miR-3594-5p (and other miRNAs w/seed CCAGGGC)	-1.276	TargetScan Human	High (predicted)	COMMD4	COMMD4	1.328
	miR-3594-5p (and other miRNAs w/seed CCAGGGC)	-1.276	TargetScan Human	High (predicted)	COL8A2	COL8A2	1.147
	miR-3594-5p (and other miRNAs w/seed CCAGGGC)	-1.276	TargetScan Human	High (predicted)	COL6A1	COL6A1	1.406
	miR-3594-5p (and other miRNAs w/seed CCAGGGC)	-1.276	TargetScan Human	High (predicted)	CHAC1	CHAC1	1.726
	miR-3594-5p (and other miRNAs w/seed CCAGGGC)	-1.276	TargetScan Human	High (predicted)	CDIP1	CDIP1	1.784
	miR-3594-5p (and other miRNAs w/seed CCAGGGC)	-1.276	TargetScan Human	High (predicted)	CALCOCO1	CALCOCO1	1.318
	miR-3594-5p (and other miRNAs w/seed CCAGGGC)	-1.276	TargetScan Human	High (predicted)	C16orf45	C16orf45	1.297
	miR-3594-5p (and other miRNAs w/seed CCAGGGC)	-1.276	TargetScan Human	High (predicted)	B4GALT1	B4GALT1	1.145
	miR-3594-5p (and other miRNAs w/seed CCAGGGC)	-1.276	TargetScan Human	High (predicted)	ATXN7L3B	ATXN7L3B	1.2
	miR-3594-5p (and other miRNAs w/seed CCAGGGC)	-1.276	TargetScan Human	High (predicted)	ATOX1	ATOX1	1.493
	miR-3594-5p (and other miRNAs w/seed CCAGGGC)	-1.276	TargetScan Human	High (predicted)	ANGEL1	ANGEL1	1.244
	miR-3594-5p (and other miRNAs w/seed CCAGGGC)	-1.276	TargetScan Human	High (predicted)	ACTR1B	ACTR1B	1.502
hsa-miR-1263	miR-1263 (miRNAs w/seed UGGUACC)	-1.289	TargetScan Human	High (predicted)	UBAP2	UBAP2	1.573
	miR-1263 (miRNAs w/seed UGGUACC)	-1.289	TargetScan Human	High (predicted)	LYPD1	LYPD1	1.398
	miR-1263 (miRNAs w/seed UGGUACC)	-1.289	TargetScan Human	High (predicted)	AP1M1	AP1M1	2.052
hsa-miR-1973	miR-1973 (miRNAs w/seed CCGUGCA)	-1.311	TargetScan Human	High (predicted)	POR	POR	1.69
	miR-1973 (miRNAs w/seed CCGUGCA)	-1.311	TargetScan Human	High (predicted)	GINS4	GINS4	1.085
	miR-1973 (miRNAs w/seed CCGUGCA)	-1.311	TargetScan Human	High (predicted)	CLEC5A	CLEC5A	1.062
	miR-1973 (miRNAs w/seed CCGUGCA)	-1.311	TargetScan Human	High (predicted)	ABHD17A	ABHD17A	1.796
hsa-miR-634	miR-634 (miRNAs w/seed ACCAGCA)	-1.328	TargetScan Human	High (predicted)	WBP2	WBP2	1.637
	miR-634 (miRNAs w/seed ACCAGCA)	-1.328	TargetScan Human	High (predicted)	VASH1	VASH1	1.519
	miR-634 (miRNAs w/seed ACCAGCA)	-1.328	TargetScan Human	High (predicted)	SCD	SCD	1.246
	miR-634 (miRNAs w/seed ACCAGCA)	-1.328	TargetScan Human	High (predicted)	PIPOX	PIPOX	1.065
	miR-634 (miRNAs w/seed ACCAGCA)	-1.328	TargetScan Human	High (predicted)	PCGF3	PCGF3	1.302
	miR-634 (miRNAs w/seed ACCAGCA)	-1.328	TargetScan Human	High (predicted)	LY6K	LY6K	1.156
	miR-634 (miRNAs w/seed ACCAGCA)	-1.328	TargetScan Human	High (predicted)	KLB	KLB	1.217
	miR-634 (miRNAs w/seed ACCAGCA)	-1.328	TargetScan Human	High (predicted)	FSTL3	FSTL3	1.647
	miR-634 (miRNAs w/seed ACCAGCA)	-1.328	TargetScan Human	High (predicted)	DLST	DLST	1.257
	miR-634 (miRNAs w/seed ACCAGCA)	-1.328	TargetScan Human	High (predicted)	ATXN1L	ATXN1L	1.208
hsa-miR-4320	miR-4320 (miRNAs w/seed GGAUUCU)	-1.329	TargetScan Human	High (predicted)	ZKSCAN3	ZKSCAN3	1.118
	miR-4320 (miRNAs w/seed GGAUUCU)	-1.329	TargetScan Human	High (predicted)	ACO2	ACO2	1.593
hsa-miR-506-5p	miR-506-5p (miRNAs w/seed AUUCAGG)	-1.331	TargetScan Human	High (predicted)	PRPF8	PRPF8	1.453
	miR-506-5p (miRNAs w/seed AUUCAGG)	-1.331	TargetScan Human	High (predicted)	MLF2	MLF2	1.658
	miR-506-5p (miRNAs w/seed AUUCAGG)	-1.331	TargetScan Human	High (predicted)	HLA-C	HLA-C	1.819
	miR-506-5p (miRNAs w/seed AUUCAGG)	-1.331	TargetScan Human	High (predicted)	EDIL3	EDIL3	1.081
	miR-506-5p (miRNAs w/seed AUUCAGG)	-1.331	TargetScan Human	High (predicted)	CYP19A1	CYP19A1	1.144
hsa-miR-5588-3p	miR-5588-3p (miRNAs w/seed AGUCCCA)	-1.333	TargetScan Human	High (predicted)	217730_at	TMBIM1	1.341
	miR-5588-3p (miRNAs w/seed AGUCCCA)	-1.333	TargetScan Human	High (predicted)	RABGGTA	RABGGTA	1.596
	miR-5588-3p (miRNAs w/seed AGUCCCA)	-1.333	TargetScan Human	High (predicted)	PPP1R14B	PPP1R14B	1.691
	miR-5588-3p (miRNAs w/seed AGUCCCA)	-1.333	TargetScan Human	High (predicted)	MPV17L2	MPV17L2	1.365
	miR-5588-3p (miRNAs w/seed AGUCCCA)	-1.333	TargetScan Human	High (predicted)	GALK1	GALK1	1.665
	miR-5588-3p (miRNAs w/seed AGUCCCA)	-1.333	TargetScan Human	High (predicted)	DOK4	DOK4	1.364
hsa-miR-4429	miR-320b (and other miRNAs w/seed AAAGCUG)	-1.402	TargetScan Human,miRecords	Experimentally Observed,Moderate (predicted)	VIM	VIM	1.084
	miR-320b (and other miRNAs w/seed AAAGCUG)	-1.402	TargetScan Human	High (predicted)	SYNGR2	SYNGR2	1.527
hsa-miR-4298	miR-1302 (and other miRNAs w/seed UGGGACA)	-1.569	TargetScan Human	High (predicted)	TRAK1	TRAK1	1.436
	miR-1302 (and other miRNAs w/seed UGGGACA)	-1.569	TargetScan Human	High (predicted)	SOX13	SOX13	1.51
	miR-1302 (and other miRNAs w/seed UGGGACA)	-1.569	TargetScan Human	High (predicted)	RNF4	RNF4	1.313
	miR-1302 (and other miRNAs w/seed UGGGACA)	-1.569	TargetScan Human	High (predicted)	PSMC4	PSMC4	1.309
	miR-1302 (and other miRNAs w/seed UGGGACA)	-1.569	TargetScan Human	High (predicted)	PRPH2	PRPH2	1.395
	miR-1302 (and other miRNAs w/seed UGGGACA)	-1.569	TargetScan Human	High (predicted)	36829_at	PER1	1.232
	miR-1302 (and other miRNAs w/seed UGGGACA)	-1.569	TargetScan Human	High (predicted)	NUCB1	NUCB1	2.183
	miR-1302 (and other miRNAs w/seed UGGGACA)	-1.569	TargetScan Human	High (predicted)	NME4	NME4	1.717
	miR-1302 (and other miRNAs w/seed UGGGACA)	-1.569	TargetScan Human	High (predicted)	CYP19A1	CYP19A1	1.144
	miR-1302 (and other miRNAs w/seed UGGGACA)	-1.569	TargetScan Human	High (predicted)	PRKCDBP	CAVIN3	1.511
hsa-miR-378h	miR-378a-3p (and other miRNAs w/seed CUGGACU)	-1.724	TargetScan Human	High (predicted)	TLE2	TLE2	1.993
	miR-378a-3p (and other miRNAs w/seed CUGGACU)	-1.724	TargetScan Human	High (predicted)	SLC25A6	SLC25A6	1.36
	miR-378a-3p (and other miRNAs w/seed CUGGACU)	-1.724	TargetScan Human	High (predicted)	RPN2	RPN2	1.13
	miR-378a-3p (and other miRNAs w/seed CUGGACU)	-1.724	TargetScan Human	High (predicted)	CHAMP1	CHAMP1	1.916
	miR-378a-3p (and other miRNAs w/seed CUGGACU)	-1.724	TargetScan Human	High (predicted)	CDIP1	CDIP1	1.784
	miR-378a-3p (and other miRNAs w/seed CUGGACU)	-1.724	TargetScan Human	High (predicted)	ATXN7L3B	ATXN7L3B	1.2
hsa-miR-1244	miR-1244 (miRNAs w/seed AGUAGUU)	-1.763	TargetScan Human	High (predicted)	SURF4	SURF4	1.403
	miR-1244 (miRNAs w/seed AGUAGUU)	-1.763	TargetScan Human	High (predicted)	HBB	HBB	1.089
