# Supplementary material for: Regulatory Network Analysis in Estradiol-Treated Human Endothelial Cells
Source: Int J Mol Sci. 2021 Jul 30;22(15):8193. doi: 10.3390/ijms22158193 (PMC8348965; doi:10.3390/ijms22158193)
Supplement: Supplementary file 1 [file ijms-22-08193-s001.zip › Suppl. Table S2.xls]

## Sheet: Sheet0
© 2000-2019 QIAGEN. All rights reserved.
Ingenuity Canonical Pathways	-log(p-value)	Ratio	z-score	Molecules
Hypoxia Signaling in the Cardiovascular System	3.84	0.122	0	HSP90AB1,JUN,P4HB,PTEN,SUMO1,UBE2N,UBE2Q1,UBE2W,UBE2Z
ILK Signaling	3.74	0.0785	0.302	AKT2,FBLIM1,IRS1,JUN,MYL6,MYL9,PPP1R14B,PTEN,PXN,RAC1,RAC2,RHOC,RHOQ,RSU1,VIM
Integrin Signaling	3.7	0.0748	1.807	AKT2,MYL9,PDGFB,PFN1,PFN4,PTEN,PXN,RAC1,RAC2,RAP1B,RAPGEF1,RHOC,RHOQ,TNK2,WASL,ZYX
Ephrin Receptor Signaling	3.49	0.0778	0	AKT2,EPHA3,EPHA7,GNAQ,GNB4,MAP4K4,PDGFB,PXN,RAC1,RAC2,RAP1B,RAPGEF1,STAT3,WASL
Regulation of Actin-based Motility by Rho	3.06	0.0957	0.333	ARHGDIA,MYL6,MYL9,PFN1,RAC1,RAC2,RHOC,RHOQ,WASL
Protein Ubiquitination Pathway	2.98	0.0623	0	DNAJC12,DNAJC19,DNAJC24,HLA-A,HLA-C,HSP90AB1,HSPA13,PSMC2,PSMC4,SMURF2,UBE2N,UBE2Q1,UBE2W,UBE2Z,UBE3A,UBE4B,USP14
RhoGDI Signaling	2.98	0.0722	0.333	ARHGAP1,ARHGDIA,GNAQ,GNB4,GRIP1,MYL6,MYL9,RAC1,RAC2,RHOC,RHOQ,WASF2,WASL
SAPK/JNK Signaling	2.81	0.0882	-1	DAXX,IRS1,JUN,MAP3K2,MAP4K4,MINK1,RAC1,RAC2,RAP1B
Sumoylation Pathway	2.78	0.0874	-0.378	ARHGDIA,DAXX,JUN,RAC1,RAC2,RHOC,RHOQ,RNF4,SUMO1
CXCR4 Signaling	2.77	0.0719	-0.333	AKT2,GNAQ,GNB4,JUN,MYL6,MYL9,PXN,RAC1,RAC2,RAP1B,RHOC,RHOQ
Virus Entry via Endocytic Pathways	2.66	0.0841	0	AP1G1,AP1M1,AP1S2,HLA-A,HLA-C,RAC1,RAC2,RAP1B,TFRC
Phagosome Maturation	2.65	0.0733	0	ATP6V0D1,CTSA,CYBB,DYNC1I1,GOSR1,HLA-A,HLA-C,PRDX5,RAB5A,VPS39,YKT6
IL-8 Signaling	2.59	0.0653	0	AKT2,BCL2L1,CYBB,GNB4,JUN,MAP4K4,MMP2,MYL9,RAC1,RAC2,RAP1B,RHOC,RHOQ
HGF Signaling	2.56	0.0811	-0.333	AKT2,CDKN1A,JUN,MAP3K2,PXN,RAC1,RAP1B,RAPGEF1,STAT3
HOTAIR Regulatory Pathway	2.46	0.0692	0.905	AKT2,ATXN1,BRD4,CDKN1A,EED,MMP2,PTEN,RHOC,STAT3,TCF7L2,VIM
Sphingosine-1-phosphate Signaling	2.4	0.0769	0.707	AKT2,CASP2,CASP6,GNAQ,PDGFB,RAC1,RAC2,RHOC,RHOQ
Neuregulin Signaling	2.4	0.0833	-1.134	AKT2,AREG,CDK5R1,DCN,HSP90AB1,PTEN,RAP1B,TMEFF2
PAK Signaling	2.37	0.0825	-0.707	EPHA3,MYL6,MYL9,PDGFB,PXN,RAC1,RAP1B,WASL
IL-3 Signaling	2.31	0.0886	-0.378	AKT2,JUN,PPP3CA,RAC1,RAP1B,RAPGEF1,STAT3
Semaphorin Signaling in Neurons	2.3	0.1	0	ARHGAP1,PLXNB1,RAC1,RAC2,RHOC,RHOQ
JAK/Stat Signaling	2.28	0.0875	-0.378	AKT2,BCL2L1,CDKN1A,GNAQ,JUN,RAP1B,STAT3
PEDF Signaling	2.22	0.0854	-0.378	AKT2,BCL2L1,CFLAR,RAC1,RAP1B,TCF7L2,WASF2
IGF-1 Signaling	2.19	0.0769	0	AKT2,IGFBP4,IRS1,JUN,PXN,RAP1B,STAT3,YWHAQ
Epithelial Adherens Junction Signaling	2.11	0.0654	0	AKT2,MYL6,MYL9,PTEN,RAC1,RAP1B,RAPGEF1,TCF7L2,WASL,ZYX
FAT10 Signaling Pathway	1.95	0.167	0	SQSTM1,UBA6,UBE2Z
Production of Nitric Oxide and Reactive Oxygen Species in Macrophages	1.93	0.0585	-1.667	AKT2,CYBB,JUN,MAP3K2,PPARA,PPP1R14B,RAC1,RAC2,RAP1B,RHOC,RHOQ
Cardiac Hypertrophy Signaling	1.92	0.0542	-1.897	GNAQ,GNB4,IRS1,JUN,MAP3K2,MYL6,MYL9,PPP3CA,RAC1,RAC2,RAP1B,RHOC,RHOQ
ERK5 Signaling	1.92	0.0833	-1.633	CTF1,GNAQ,IL6ST,MAP3K2,RAP1B,YWHAQ
Actin Nucleation by ARP-WASP Complex	1.92	0.0833	-1.342	RAC1,RAC2,RAP1B,RHOC,RHOQ,WASL
3-phosphoinositide Biosynthesis	1.9	0.0606	-0.632	DUSP13,DUSP16,MTMR6,NUDT14,NUDT9,PI4KB,PPFIA4,PPP1R14B,PPP3CA,PTEN
Caveolar-mediated Endocytosis Signaling	1.89	0.0822	0	COPA,FLOT2,HLA-A,HLA-C,MAP3K2,RAB5A
D-myo-inositol (1,4,5,6)-Tetrakisphosphate Biosynthesis	1.89	0.0638	-1	DUSP13,DUSP16,MTMR6,NUDT14,NUDT9,PPFIA4,PPP1R14B,PPP3CA,PTEN
D-myo-inositol (3,4,5,6)-tetrakisphosphate Biosynthesis	1.89	0.0638	-1	DUSP13,DUSP16,MTMR6,NUDT14,NUDT9,PPFIA4,PPP1R14B,PPP3CA,PTEN
Signaling by Rho Family GTPases	1.88	0.0535	-0.632	CYBB,GNAQ,GNB4,JUN,MYL6,MYL9,RAC1,RAC2,RHOC,RHOQ,SLC9A1,VIM,WASL
Glioma Invasiveness Signaling	1.87	0.0811	0	MMP2,RAC1,RAC2,RAP1B,RHOC,RHOQ
Cholecystokinin/Gastrin-mediated Signaling	1.86	0.0672	-0.816	GNAQ,JUN,PXN,RAC1,RAC2,RAP1B,RHOC,RHOQ
Actin Cytoskeleton Signaling	1.85	0.0548	0.905	IQGAP3,MYL6,MYL9,PDGFB,PFN1,PXN,RAC1,RAC2,RAP1B,SLC9A1,WASF2,WASL
Amyotrophic Lateral Sclerosis Signaling	1.84	0.0722	-1.89	BCL2L1,GRIA2,GRIA3,PPP3CA,RAB5A,RAC1,RNF19A
Role of Tissue Factor in Cancer	1.84	0.0667	0	AKT2,BCL2L1,CSF1,GNAQ,P4HB,PTEN,RAC1,RAP1B
Germ Cell-Sertoli Cell Junction Signaling	1.78	0.0581	0	MAP3K2,PXN,RAB8B,RAC1,RAC2,RAP1B,RHOC,RHOQ,WASL,ZYX
Leukocyte Extravasation Signaling	1.77	0.0556	-1	ARHGAP1,CLDN11,CYBB,EDIL3,MMP2,MYL6,PXN,RAC1,RAC2,RAP1B,WASL
Colorectal Cancer Metastasis Signaling	1.75	0.0514	-0.302	AKT2,BCL2L1,GNB4,IL6ST,JUN,MMP2,RAC1,RAC2,RAP1B,RHOC,RHOQ,STAT3,TCF7L2
Renal Cell Carcinoma Signaling	1.71	0.075	-0.447	AKT2,JUN,PDGFB,RAC1,RAP1B,RAPGEF1
Axonal Guidance Signaling	1.7	0.0432	0	AFG3L2,AKT2,BMP8B,EPHA3,EPHA7,GNAQ,GNB4,MMP2,MYL6,MYL9,PDGFB,PFN1,PLXNB1,PPP3CA,PXN,RAC1,RAC2,RAP1B,SEMA6D,WASL,ZNF875
3-phosphoinositide Degradation	1.65	0.0581	-1	DUSP13,DUSP16,MTMR6,NUDT14,NUDT9,PPFIA4,PPP1R14B,PPP3CA,PTEN
Autophagy	1.65	0.082	0	CTSA,NBR1,SQSTM1,ULK1,VPS39
D-myo-inositol-5-phosphate Metabolism	1.63	0.0577	-1	DUSP13,DUSP16,MTMR6,NUDT14,NUDT9,PPFIA4,PPP1R14B,PPP3CA,PTEN
PI3K/AKT Signaling	1.61	0.0606	0.378	AKT2,BCL2L1,CDKN1A,GDF15,HSP90AB1,PTEN,RAP1B,YWHAQ
TCA Cycle II (Eukaryotic)	1.61	0.125	0	ACO2,CS,DLST
Adenine and Adenosine Salvage VI	1.58	1	0	ADK
Glycine Betaine Degradation	1.56	0.2	0	BHMT2,PIPOX
Iron homeostasis signaling pathway	1.53	0.0584	0	ACO2,ATP6V0D1,BMP8B,GDF15,HBB,PDGFB,STAT3,TFRC
PI3K Signaling in B Lymphocytes	1.51	0.058	-1.134	AKT2,ATF1,IRS1,JUN,PPP3CA,PTEN,RAC1,RAP1B
CTLA4 Signaling in Cytotoxic T Lymphocytes	1.51	0.0674	0	AKT2,AP1G1,AP1M1,AP1S2,HLA-A,HLA-C
Regulation of IL-2 Expression in Activated and Anergic T Lymphocytes	1.51	0.0674	0	CARD11,JUN,PPP3CA,RAC1,RAP1B,TOB1
Glioblastoma Multiforme Signaling	1.49	0.0545	-0.378	AKT2,CDKN1A,PDGFB,PTEN,RAC1,RAC2,RAP1B,RHOC,RHOQ
Clathrin-mediated Endocytosis Signaling	1.48	0.0518	0	AP1G1,AP1M1,AP1S2,HGS,PDGFB,PPP3CA,RAB5A,RAC1,TFRC,WASL
Death Receptor Signaling	1.47	0.0659	-0.816	CASP2,CASP6,CFLAR,DAXX,MAP4K4,TNFSF15
Cdc42 Signaling	1.47	0.0539	-0.378	CDC42SE1,HLA-A,HLA-C,IQGAP3,JUN,MYL6,MYL9,TNK2,WASL
Tight Junction Signaling	1.45	0.0536	0	AKT2,CLDN11,GOSR1,JUN,MYL6,MYL9,PTEN,RAC1,YKT6
Aryl Hydrocarbon Receptor Signaling	1.43	0.0559	-1.414	CDKN1A,HSP90AB1,JUN,NFIA,NFIB,NFIX,SLC35A2,TGM2
Endocannabinoid Cancer Inhibition Pathway	1.43	0.0559	-1.414	AKT2,CASP2,CASP6,CDKN1A,GNAQ,MMP2,TCF7L2,VIM
GM-CSF Signaling	1.42	0.0714	1	AKT2,BCL2L1,PPP3CA,RAP1B,STAT3
Protein Kinase A Signaling	1.42	0.0426	0	ATF1,CDC14B,DUSP16,GNAQ,GNB4,MYL6,MYL9,PPP1R14B,PPP3CA,PTEN,PTP4A1,PTPN14,PTPRK,PXN,RAP1B,TCF7L2,YWHAQ
Superpathway of Inositol Phosphate Compounds	1.41	0.0505	-0.632	DUSP13,DUSP16,MTMR6,NUDT14,NUDT9,PI4KB,PPFIA4,PPP1R14B,PPP3CA,PTEN
Synaptogenesis Signaling Pathway	1.41	0.0449	-2.138	AKT2,EPHA3,EPHA7,GOSR1,GRIA2,GRIA3,MAP1B,RAB5A,RAC1,RAP1B,RAPGEF1,SYT3,WASL,YKT6
FAK Signaling	1.39	0.0632	0	AKT2,PTEN,PXN,RAC1,RAP1B,TNS1
Ephrin B Signaling	1.38	0.0694	0	GNAQ,GNB4,PXN,RAC1,RAC2
Melanoma Signaling	1.37	0.08	0	AKT2,CDKN1A,PTEN,RAP1B
p53 Signaling	1.34	0.0612	-0.816	AKT2,BCL2L1,CASP6,CDKN1A,JUN,PTEN
IL-6 Signaling	1.31	0.056	-0.378	AKT2,CYP19A1,IL6ST,JUN,MAP4K4,RAP1B,STAT3
PTEN Signaling	1.3	0.0556	-0.378	AKT2,BCL2L1,CDKN1A,PTEN,RAC1,RAC2,RAP1B
